# Supplementary material for: Minoxidil restores thymic growth in 22q11.2 deletion syndrome by limiting Sox9+ chondrocyte expansion
Source: J Hum Immun. 2025 Aug 12;1(3):e20250143. doi: 10.70962/jhi.20250143 (PMC12829771; doi:10.70962/jhi.20250143)
Supplement: Data S1 — shows the gene expression changes in E13–13.5 thymic cell subsets resulting from minoxidil. [file jhi_20250143_datas1.xlsx]

## Sheet: M-1_Tbx1_mut_VS_M-1_WT
M-1_Tbx1_mut_VS_M-1_WT
GENE_NAME	p_val	avg_log2FC	pct.1	pct.2	p_val_adj
Fibin	0	2.21016	0.84	0.196	0
Sox9	5.43166e-214	2.02014	0.763	0.311	1.15287e-209
Aspn	8.81548e-184	1.90344	0.573	0.063	1.87109e-179
Col9a3	1.19823e-118	1.79854	0.43	0.05	2.54324e-114
Ogn	1.24654e-270	1.74715	0.895	0.487	2.64577e-266
Angptl1	3.30956e-303	1.71351	0.817	0.181	7.02454e-299
Col2a1	2.82578e-114	1.51274	0.378	0.01	5.99772e-110
Zfhx4	9.67181e-297	1.49427	0.884	0.316	2.05284e-292
Matn4	4.7592e-141	1.45135	0.507	0.083	1.01014e-136
Sox11	3.09322e-195	1.3721	0.863	0.515	6.56537e-191
Scx	3.09044e-181	1.36187	0.61	0.086	6.55946e-177
Mpped2	5.20042e-166	1.26246	0.844	0.552	1.10379e-161
Serpine2	3.05517e-147	1.23238	0.754	0.405	6.48459e-143
Runx1	2.68386e-110	1.20818	0.524	0.167	5.6965e-106
Hoxa7	1.43338e-105	1.10136	0.348	0.004	3.04236e-101
Rgcc	4.99809e-127	1.04936	0.545	0.132	1.06084e-122
Trps1	2.67029e-81	1.02258	0.657	0.443	5.6677e-77
Auts2	5.13802e-220	1.01734	0.951	0.812	1.09054e-215
Col11a1	3.59296e-110	1.00913	0.753	0.459	7.62606e-106
Fabp5	6.55152e-73	1.0029	0.797	0.647	1.39056e-68
Tnc	4.49065e-117	0.996927	0.478	0.09	9.53141e-113
Agtr2	1.06343e-113	0.99047	0.477	0.098	2.25714e-109
Fjx1	8.12532e-117	0.936954	0.535	0.159	1.7246e-112
Wwp2	4.76411e-93	0.90282	0.469	0.145	1.01118e-88
C1qtnf3	7.34061e-51	0.902188	0.185	0	1.55804e-46
Ddah1	2.06606e-123	0.893862	0.506	0.107	4.3852e-119
Lpar4	1.56457e-120	0.888003	0.688	0.352	3.32081e-116
Tbx5	2.46901e-187	0.878083	0.617	0.083	5.24048e-183
Sox4	3.6077e-131	0.868915	0.985	0.942	7.65735e-127
Capn6	1.10464e-117	0.858651	0.746	0.442	2.34459e-113
Itm2a	7.97181e-35	0.84557	0.947	0.975	1.69202e-30
Tnfaip8	2.0105e-148	0.80333	0.849	0.577	4.26729e-144
Ccnd1	1.52229e-93	0.79833	0.693	0.384	3.23106e-89
Col14a1	5.98954e-85	0.797658	0.48	0.152	1.27128e-80
Mif	3.26579e-102	0.795188	0.987	0.975	6.93165e-98
Ccnd2	1.36063e-112	0.786463	0.928	0.832	2.88793e-108
Tbx3os1	1.10433e-146	0.783305	0.523	0.072	2.34393e-142
Pitx2	1.74907e-131	0.780587	0.462	0.046	3.71241e-127
Zcchc5	5.38561e-99	0.779324	0.457	0.112	1.1431e-94
Hoxc8	1.08612e-85	0.766683	0.29	0	2.3053e-81
Higd1a	4.27982e-79	0.76063	0.841	0.714	9.08391e-75
Tpm1	4.4239e-71	0.753489	0.98	0.99	9.38972e-67
Aebp1	3.46606e-51	0.709324	0.654	0.5	7.3567e-47
Palld	8.54934e-71	0.705548	0.823	0.679	1.8146e-66
Timp3	1.15934e-65	0.699716	0.482	0.206	2.46069e-61
Tcf4	2.20012e-88	0.699259	0.919	0.838	4.66975e-84
Htra1	1.2677e-73	0.689223	0.405	0.117	2.6907e-69
Lox	5.48988e-82	0.680644	0.668	0.405	1.16523e-77
Hs3st3b1	6.80909e-98	0.659713	0.381	0.045	1.44523e-93
Hmga2	5.93861e-61	0.648197	0.716	0.526	1.26047e-56
Crabp2	1.54612e-79	0.648133	0.815	0.647	3.28164e-75
En1	8.43917e-118	0.647058	0.374	0	1.79121e-113
Meox1	1.18332e-46	0.646511	0.43	0.209	2.51161e-42
Hoxc6	2.6596e-115	0.640592	0.369	0.001	5.64499e-111
Tes	8.77533e-87	0.636105	0.567	0.26	1.86256e-82
Fam46a	2.69771e-41	0.634156	0.535	0.334	5.72589e-37
Tbx3	1.40207e-104	0.633863	0.654	0.301	2.97589e-100
Pamr1	5.55218e-111	0.62902	0.375	0.013	1.17845e-106
Egfl6	5.36466e-46	0.62371	0.486	0.268	1.13865e-41
Pcdh18	1.38989e-103	0.619951	0.699	0.391	2.95005e-99
Cthrc1	1.11414e-62	0.619944	0.87	0.713	2.36476e-58
Dkk2	7.68126e-47	0.619673	0.516	0.286	1.63035e-42
Mbnl2	1.25682e-93	0.616901	0.807	0.613	2.66759e-89
Prss35	1.39202e-54	0.609951	0.607	0.372	2.95456e-50
Enah	1.21392e-78	0.605848	0.854	0.745	2.57654e-74
Zfp503	1.47676e-70	0.604563	0.87	0.728	3.13442e-66
Gm42418	1.22016e-130	0.601878	1	1	2.58978e-126
Fn1	4.8783e-72	0.599256	0.928	0.816	1.03542e-67
Pappa	7.82198e-44	0.596847	0.445	0.232	1.66022e-39
Mef2c	5.39022e-46	0.58751	0.442	0.224	1.14407e-41
Hoxa5	1.36908e-59	0.587405	0.34	0.078	2.90587e-55
Gm26735	1.18879e-86	0.581905	0.593	0.278	2.5232e-82
Nfib	9.39711e-82	0.576794	0.994	0.993	1.99454e-77
Hbb-bs	1.15087e-36	0.575082	0.576	0.393	2.44272e-32
Dclk1	2.13601e-69	0.574576	0.458	0.172	4.53368e-65
Net1	2.08955e-82	0.574555	0.488	0.181	4.43507e-78
Dpysl3	7.55783e-34	0.561507	0.58	0.447	1.60415e-29
Tgfbi	1.43028e-42	0.555382	0.608	0.404	3.03578e-38
Zfhx3	1.58746e-65	0.553291	0.885	0.782	3.36938e-61
Col9a2	4.03594e-20	0.548294	0.62	0.558	8.56629e-16
Iqgap2	3.96797e-65	0.547031	0.466	0.19	8.42202e-61
Wnt5a	4.07071e-48	0.546332	0.607	0.412	8.64008e-44
Srgap1	1.30661e-85	0.53954	0.554	0.243	2.77329e-81
Robo2	1.95375e-72	0.532094	0.461	0.161	4.14683e-68
Fzd8	2.90591e-74	0.530771	0.421	0.134	6.1678e-70
Meox2	1.33865e-55	0.527951	0.258	0.037	2.84128e-51
Acta2	2.47962e-22	0.527181	0.352	0.199	5.263e-18
Mia	1.92401e-59	0.516285	0.22	0.005	4.08372e-55
Loxl2	1.14842e-50	0.514841	0.695	0.522	2.43752e-46
Dab2	5.58427e-47	0.506037	0.75	0.573	1.18526e-42
Thbs1	1.05483e-48	0.505381	0.532	0.313	2.23889e-44
Rasl11b	6.208e-61	0.500901	0.428	0.165	1.31765e-56
Tagln2	2.1692e-45	0.499903	0.44	0.224	4.60413e-41
1500015O10Rik	1.61553e-13	0.489451	0.209	0.116	3.42897e-09
C1qtnf4	1.44692e-67	0.489142	0.764	0.562	3.07109e-63
Grem1	3.13467e-32	0.484137	0.212	0.058	6.65333e-28
Lsp1	3.93598e-27	0.481256	0.547	0.421	8.35411e-23
Ndnf	6.61556e-60	0.480404	0.386	0.107	1.40415e-55
Btbd3	2.66306e-39	0.479926	0.414	0.224	5.65234e-35
Timp2	8.47576e-50	0.478208	0.935	0.892	1.79898e-45
Nfix	1.21931e-73	0.471785	0.936	0.874	2.58798e-69
Lmna	5.17934e-49	0.470882	0.752	0.622	1.09932e-44
Thbs4	1.65275e-35	0.470629	0.136	0.002	3.50796e-31
Gxylt2	3.14355e-54	0.46959	0.572	0.332	6.67218e-50
Irx5	4.36978e-76	0.466219	0.346	0.058	9.27486e-72
Tgfb2	6.32888e-16	0.466119	0.81	0.771	1.3433e-11
Sertad4	1.10004e-54	0.464995	0.496	0.256	2.33484e-50
Gja1	8.91771e-63	0.459974	0.563	0.275	1.89278e-58
Cbx1	7.52437e-91	0.45475	0.974	0.954	1.59705e-86
Tril	1.63006e-44	0.451549	0.523	0.32	3.4598e-40
Col12a1	5.97675e-31	0.448964	0.743	0.609	1.26856e-26
Tcf7l2	2.00854e-38	0.448392	0.832	0.749	4.26313e-34
Ttc28	4.73763e-51	0.446676	0.792	0.666	1.00556e-46
Hoxc4	2.78813e-72	0.445586	0.423	0.126	5.91781e-68
2700069I18Rik	2.17263e-94	0.445299	0.336	0.014	4.61141e-90
Tgfb3	9.33118e-64	0.437962	0.446	0.18	1.98054e-59
Crispld1	3.76834e-40	0.437233	0.505	0.303	7.9983e-36
Fam101b	3.90391e-19	0.435346	0.472	0.358	8.28606e-15
Foxc1	4.91985e-18	0.432904	0.387	0.283	1.04424e-13
Nme1	6.32181e-52	0.430606	0.949	0.912	1.3418e-47
Col5a2	3.64806e-33	0.42767	0.935	0.944	7.74301e-29
Mfap4	2.55315e-35	0.424502	0.972	0.951	5.41906e-31
Strbp	6.05742e-39	0.423148	0.592	0.43	1.28569e-34
Igsf10	1.5693e-42	0.418988	0.486	0.285	3.33084e-38
Eno1	2.67757e-30	0.418902	0.823	0.762	5.68314e-26
Wbp5	1.26193e-91	0.417982	0.997	0.989	2.67844e-87
Nfia	1.16976e-45	0.417217	0.922	0.881	2.48281e-41
Cdo1	5.13772e-20	0.417066	0.513	0.399	1.09048e-15
Cnn2	4.68522e-33	0.411801	0.75	0.622	9.94438e-29
Btg1	9.77641e-37	0.410057	0.785	0.678	2.07504e-32
Gdf5	8.41818e-46	0.4099	0.188	0.011	1.78676e-41
Creb3l2	2.42944e-45	0.409799	0.727	0.589	5.15649e-41
Gas2	4.81511e-39	0.407734	0.464	0.268	1.02201e-34
Asb4	8.7369e-16	0.407634	0.557	0.451	1.85441e-11
Enpp2	1.73273e-26	0.407197	0.317	0.153	3.67772e-22
Kcnmb4	8.83441e-56	0.405395	0.439	0.193	1.8751e-51
Col25a1	1.60388e-29	0.404713	0.534	0.375	3.40423e-25
Abracl	1.68497e-24	0.404672	0.853	0.847	3.57636e-20
Rexo2	1.86554e-41	0.403628	0.741	0.594	3.95961e-37
Lmo4	1.66561e-32	0.393843	0.645	0.496	3.53527e-28
Lgr5	2.57406e-55	0.393216	0.236	0.022	5.46345e-51
Ppa1	1.70835e-41	0.391523	0.739	0.619	3.62598e-37
Zfp462	3.1493e-41	0.387529	0.539	0.345	6.68439e-37
Ly6h	1.09382e-14	0.386332	0.559	0.478	2.32163e-10
Ube2e3	1.9194e-39	0.385238	0.857	0.787	4.07393e-35
1700025G04Rik	6.63353e-46	0.383601	0.615	0.41	1.40797e-41
Bmp5	1.24544e-62	0.380751	0.259	0.023	2.64344e-58
Ddt	2.88753e-45	0.380213	0.699	0.553	6.12879e-41
Antxr1	6.69539e-39	0.379284	0.64	0.475	1.4211e-34
Rgs2	6.96063e-37	0.378972	0.278	0.095	1.47739e-32
Ltbp1	3.09541e-25	0.378121	0.666	0.533	6.57002e-21
H2afz	1.4778e-41	0.375775	0.993	0.988	3.13664e-37
Rai14	4.92727e-34	0.373517	0.532	0.364	1.04581e-29
Manf	7.45802e-17	0.372391	0.906	0.9	1.58296e-12
Slc1a3	1.08073e-27	0.370912	0.66	0.52	2.29384e-23
Hoxa9	5.58936e-57	0.369725	0.205	0	1.18634e-52
Cald1	5.04697e-39	0.369596	0.972	0.979	1.07122e-34
Fkbp11	3.17722e-34	0.368723	0.568	0.394	6.74365e-30
Cpm	3.55226e-45	0.367202	0.215	0.03	7.53967e-41
Sox5	9.77908e-49	0.366021	0.223	0.028	2.07561e-44
Mcc	2.88668e-44	0.364831	0.434	0.222	6.12699e-40
Tsc22d1	2.45305e-07	0.363652	0.973	0.983	0.0052066
Sub1	1.15331e-35	0.363192	0.994	0.997	2.4479e-31
2024-09-06	3.40821e-28	0.36248	0.691	0.591	7.23392e-24
Snai2	3.0636e-27	0.361493	0.574	0.418	6.5025e-23
Fgfr2	1.27922e-38	0.361021	0.309	0.121	2.71513e-34
Raph1	3.28253e-27	0.360352	0.52	0.376	6.96716e-23
Vstm2b	1.2587e-55	0.358312	0.245	0.028	2.6716e-51
Cdc42ep3	6.64035e-12	0.35582	0.489	0.414	1.40941e-07
Serf1	1.02888e-52	0.354853	0.967	0.928	2.1838e-48
Cd44	1.67842e-39	0.351896	0.26	0.074	3.56245e-35
Sec61b	4.29337e-39	0.351825	0.992	0.992	9.11267e-35
Marcks	4.58623e-36	0.346646	1	0.999	9.73428e-32
Ptprd	9.8589e-30	0.346391	0.895	0.869	2.09255e-25
Kcnk2	2.2935e-49	0.345695	0.242	0.037	4.86796e-45
Cdk2ap1	4.08889e-44	0.344968	0.625	0.436	8.67867e-40
Piezo2	1.31446e-22	0.344266	0.591	0.457	2.78994e-18
Myo1b	1.42676e-42	0.343722	0.492	0.274	3.02831e-38
Rplp2	3.24219e-146	0.343586	0.999	0.998	6.88155e-142
Efna5	6.6068e-26	0.343581	0.604	0.483	1.40229e-21
Rpl39l	2.12087e-45	0.342452	0.174	0.004	4.50154e-41
Gm1673	6.72753e-38	0.34162	0.918	0.877	1.42792e-33
Pdap1	2.33088e-50	0.341339	0.971	0.947	4.94729e-46
Phldb2	1.05659e-26	0.341258	0.655	0.545	2.24262e-22
Sipa1l1	7.45545e-51	0.340591	0.355	0.124	1.58242e-46
Ier5	3.91176e-32	0.340511	0.5	0.323	8.30271e-28
Hoxc5	2.87135e-65	0.33925	0.255	0.013	6.09443e-61
Mex3b	3.1354e-33	0.338997	0.735	0.585	6.65488e-29
Ptgfrn	7.13794e-36	0.337385	0.409	0.217	1.51503e-31
Scube1	1.88608e-41	0.33557	0.372	0.162	4.0032e-37
Otor	6.53022e-53	0.335569	0.209	0.01	1.38604e-48
Nrep	5.66467e-27	0.33317	0.941	0.909	1.20233e-22
Gsta4	3.90934e-33	0.332015	0.582	0.396	8.29757e-29
Hspe1	2.08422e-62	0.330334	0.995	0.994	4.42375e-58
Tmem132c	4.01612e-37	0.32867	0.327	0.132	8.52422e-33
Nhs	4.62118e-42	0.328514	0.316	0.112	9.80845e-38
Bex2	5.50655e-18	0.324557	0.471	0.345	1.16876e-13
Fnbp1l	1.13283e-32	0.323378	0.817	0.74	2.40444e-28
Bex4	2.83153e-22	0.322947	0.519	0.385	6.00991e-18
Tmem2	1.22907e-38	0.322334	0.409	0.205	2.60871e-34
Dst	3.02229e-22	0.318273	0.528	0.395	6.41481e-18
Slc24a5	2.42975e-32	0.317179	0.62	0.464	5.15715e-28
Runx2	7.22265e-48	0.315483	0.216	0.025	1.53301e-43
Abi3bp	2.63516e-25	0.31526	0.33	0.172	5.59312e-21
Limch1	1.00848e-24	0.313856	0.212	0.079	2.1405e-20
Peg10	1.42341e-18	0.311948	0.584	0.474	3.02119e-14
Cbx3	9.94253e-34	0.310789	0.942	0.926	2.1103e-29
P4ha1	1.42015e-25	0.310605	0.682	0.588	3.01428e-21
Sox6	8.08161e-24	0.309035	0.19	0.066	1.71532e-19
Anp32b	9.90484e-45	0.307142	0.981	0.982	2.1023e-40
Commd3	2.80201e-34	0.306841	0.861	0.793	5.94727e-30
Wisp1	5.74331e-21	0.30592	0.422	0.284	1.21902e-16
Irx3	5.94882e-46	0.304748	0.285	0.073	1.26264e-41
Rps25	2.81832e-82	0.303826	0.998	0.999	5.98187e-78
Trim44	6.4448e-29	0.303715	0.771	0.672	1.36791e-24
Mmp2	1.16384e-19	0.301091	0.757	0.681	2.47026e-15
Ldha	1.39565e-10	0.299557	0.897	0.919	2.96226e-06
Bcl11b	6.05461e-53	0.298741	0.222	0.017	1.28509e-48
Filip1l	6.75291e-08	0.298533	0.654	0.622	0.00143331
6330403K07Rik	1.23332e-29	0.298375	0.955	0.934	2.61772e-25
Foxp1	9.53626e-20	0.29805	0.734	0.623	2.02407e-15
Snrpd1	2.07836e-40	0.297866	0.976	0.972	4.41131e-36
Negr1	1.73942e-36	0.297536	0.283	0.097	3.69191e-32
Stk26	1.44e-27	0.296169	0.355	0.191	3.05639e-23
Rplp1	3.68699e-114	0.295955	0.999	0.999	7.82563e-110
Ets2	7.93702e-26	0.295074	0.356	0.203	1.68463e-21
Fat3	2.53973e-40	0.294916	0.26	0.071	5.39057e-36
Cacybp	7.43753e-31	0.294544	0.901	0.849	1.57862e-26
Hmg20b	3.09651e-29	0.292271	0.793	0.716	6.57235e-25
Fez1	2.93221e-39	0.291963	0.381	0.168	6.22361e-35
Atp5k	1.59962e-35	0.291892	0.955	0.939	3.3952e-31
Col27a1	3.67343e-25	0.291779	0.574	0.432	7.79685e-21
Fmnl2	6.34712e-30	0.291559	0.463	0.298	1.34718e-25
Nfatc1	1.20062e-48	0.288766	0.243	0.04	2.54831e-44
Lect1	1.363e-26	0.287816	0.142	0.024	2.89298e-22
Megf6	2.12491e-30	0.287101	0.347	0.176	4.51012e-26
Slc1a2	2.64839e-47	0.285455	0.196	0.012	5.6212e-43
Plpp3	5.04777e-05	0.281157	0.607	0.586	1
Gli3	1.47079e-28	0.280217	0.544	0.378	3.12176e-24
Tia1	2.35543e-29	0.279198	0.867	0.816	4.9994e-25
Ctnnbip1	1.41936e-32	0.278714	0.771	0.677	3.01259e-28
Mex3a	2.08644e-25	0.277654	0.756	0.66	4.42847e-21
Sap30	1.36705e-22	0.277267	0.351	0.209	2.90157e-18
Actb	1.13125e-24	0.276966	1	1	2.40107e-20
Tsn	3.0846e-35	0.276741	0.946	0.932	6.54706e-31
Gmds	8.67602e-28	0.276297	0.415	0.255	1.84148e-23
Hmgb1	1.6045e-39	0.273821	0.999	0.997	3.40554e-35
Nedd9	1.56992e-40	0.27329	0.263	0.073	3.33215e-36
Rps23	3.75524e-115	0.272534	1	1	7.9705e-111
Rpl7	7.82172e-91	0.271524	0.999	0.999	1.66016e-86
Ezh2	2.73247e-22	0.271459	0.726	0.642	5.79967e-18
Zfp637	1.23803e-18	0.269872	0.706	0.637	2.62771e-14
Six1	1.31691e-21	0.269766	0.238	0.111	2.79514e-17
Tnmd	1.30461e-30	0.268848	0.14	0.013	2.76904e-26
Rps27l	4.31853e-34	0.26565	0.979	0.979	9.16609e-30
Mme	2.31584e-10	0.263712	0.343	0.254	4.91536e-06
Ngfrap1	1.08686e-35	0.263547	0.984	0.959	2.30686e-31
Bnip3	8.56899e-20	0.263476	0.392	0.262	1.81877e-15
Fam162a	9.51953e-10	0.263121	0.808	0.793	2.02052e-05
Erh	2.27749e-50	0.26168	0.997	0.996	4.83397e-46
Vwc2	1.48462e-43	0.261349	0.186	0.014	3.1511e-39
Gm26917	2.08876e-10	0.257667	0.416	0.324	4.43339e-06
Dctpp1	9.42932e-23	0.25573	0.741	0.637	2.00137e-18
Nudt4	7.80183e-19	0.255717	0.635	0.546	1.65594e-14
Rps17	1.27512e-72	0.25533	0.999	0.999	2.70643e-68
Lmnb1	1.958e-17	0.2545	0.771	0.713	4.15585e-13
Twist2	0.000178937	0.253472	0.405	0.385	1
Ubap2l	2.09228e-28	0.252402	0.95	0.927	4.44086e-24
Rcc2	1.62325e-19	0.25218	0.547	0.441	3.44536e-15
C1galt1	2.18575e-19	0.251102	0.4	0.273	4.63926e-15
Prdx6	7.33686e-16	0.25039	0.832	0.777	1.55725e-11
Cenpv	6.03389e-32	0.249908	0.303	0.127	1.28069e-27
Fgfr1	3.78562e-17	0.249225	0.755	0.698	8.03497e-13
Smarcc1	6.93696e-22	0.249121	0.915	0.894	1.47237e-17
Ldb2	1.1048e-27	0.249079	0.362	0.188	2.34495e-23
Chchd2	8.0567e-54	0.248166	0.998	0.995	1.71003e-49
Pak3	8.66495e-32	0.247966	0.26	0.094	1.83914e-27
Me1	2.17834e-23	0.247236	0.418	0.26	4.62353e-19
Ltbp3	3.11395e-15	0.246291	0.514	0.406	6.60937e-11
Thbs2	4.90105e-22	0.246184	0.285	0.142	1.04025e-17
Ndufaf2	2.96772e-21	0.245656	0.682	0.582	6.29899e-17
Bzw2	1.78177e-21	0.245163	0.839	0.778	3.78181e-17
Pkp4	5.84444e-14	0.24496	0.374	0.279	1.24048e-09
Metap2	1.54477e-24	0.244878	0.903	0.868	3.27878e-20
Serinc2	2.10198e-27	0.244789	0.421	0.243	4.46145e-23
Fermt2	1.46299e-13	0.243344	0.799	0.77	3.1052e-09
Clmp	5.86166e-18	0.242962	0.811	0.776	1.24414e-13
Mab21l2	1.85408e-07	0.242904	0.599	0.548	0.00393529
Fxyd7	5.1615e-16	0.242809	0.173	0.075	1.09553e-11
Cpne8	1.40826e-22	0.241739	0.192	0.069	2.98903e-18
Ddx3y	2.2815e-28	0.241567	0.608	0.399	4.84248e-24
Lurap1l	1.88127e-20	0.241331	0.226	0.105	3.99299e-16
Stox2	2.69967e-26	0.24127	0.349	0.183	5.73004e-22
Hsp90aa1	9.23049e-24	0.241235	0.992	0.988	1.95917e-19
Park7	1.38935e-31	0.24103	0.984	0.981	2.94891e-27
Kifap3	1.57363e-20	0.240487	0.822	0.762	3.34002e-16
Hnrnpa1	6.79731e-25	0.239525	0.993	0.99	1.44273e-20
Eif2s3y	2.46148e-28	0.239169	0.533	0.328	5.22449e-24
AY036118	3.40175e-15	0.23801	0.96	0.96	7.22022e-11
Cntfr	5.2273e-19	0.237658	0.529	0.399	1.10949e-14
Nexn	4.1742e-18	0.236402	0.322	0.191	8.85973e-14
Hsp90b1	7.99531e-18	0.236038	0.988	0.992	1.697e-13
Smarcd1	6.137e-20	0.234589	0.581	0.46	1.30258e-15
Tmsb10	6.86866e-10	0.233229	0.999	1	1.45787e-05
Tnfaip6	2.125e-38	0.23246	0.246	0.065	4.5103e-34
Tpm4	1.73593e-13	0.232435	0.903	0.905	3.6845e-09
Gsto1	9.64979e-21	0.231838	0.503	0.369	2.04817e-16
Ptges3	7.84636e-23	0.230166	0.948	0.946	1.66539e-18
Rpl38	2.81929e-63	0.229642	0.999	0.999	5.98395e-59
Rbm28	2.37593e-18	0.228993	0.658	0.566	5.04291e-14
Bola2	6.61629e-18	0.228299	0.773	0.719	1.40431e-13
Aldoa	9.51577e-13	0.227919	0.916	0.917	2.01972e-08
Asph	4.47902e-18	0.227617	0.525	0.411	9.50671e-14
Slc14a1	1.75829e-33	0.226705	0.264	0.086	3.73198e-29
Dut	2.57861e-14	0.226623	0.707	0.636	5.47309e-10
Erbb2ip	1.29607e-14	0.226541	0.672	0.605	2.75091e-10
Acvr1	2.02983e-22	0.226243	0.39	0.245	4.30832e-18
Gstm5	2.62515e-19	0.225962	0.928	0.911	5.57189e-15
Dbn1	4.79772e-16	0.224947	0.868	0.851	1.01832e-11
Bcl11a	1.22098e-11	0.22484	0.512	0.432	2.59152e-07
Dek	6.22901e-17	0.224706	0.885	0.838	1.32211e-12
Gap43	0.211174	0.224693	0.283	0.285	1
Fubp1	1.73533e-21	0.223316	0.943	0.927	3.68324e-17
Arhgap20	7.81166e-15	0.223027	0.285	0.173	1.65803e-10
Rpl13a	2.90589e-62	0.223013	0.999	0.999	6.16775e-58
Bex1	1.0052e-14	0.222944	0.302	0.189	2.13353e-10
Kdm6b	9.1911e-16	0.222808	0.645	0.564	1.95081e-11
L3mbtl3	1.03379e-13	0.22151	0.442	0.346	2.19422e-09
Ppp1r14b	2.18823e-18	0.220528	0.975	0.979	4.64452e-14
Tagln	1.64701e-15	0.219752	0.416	0.295	3.49578e-11
Tpt1	3.50736e-104	0.219425	1	1	7.44438e-100
Adam33	3.57097e-32	0.219087	0.159	0.022	7.57938e-28
Kcnmb4os2	6.48005e-33	0.219043	0.224	0.063	1.37539e-28
Tceb2	3.89468e-32	0.219006	0.995	0.998	8.26647e-28
Wif1	2.60491e-36	0.218546	0.145	0.005	5.52892e-32
Uqcrq	8.21328e-21	0.21835	0.935	0.939	1.74327e-16
Fat1	2.02268e-09	0.218068	0.448	0.373	4.29313e-05
Adk	1.47258e-22	0.217149	0.361	0.215	3.12555e-18
Snx3	7.41655e-21	0.215976	0.909	0.887	1.57416e-16
Lix1	2.20676e-23	0.215967	0.144	0.032	4.68385e-19
Hs3st3a1	4.16e-41	0.21568	0.17	0.01	8.8296e-37
Rpl12	5.97093e-58	0.214673	0.999	0.999	1.26733e-53
Bach2	1.41209e-19	0.214331	0.388	0.247	2.99716e-15
Gm43050	2.9061e-40	0.213822	0.197	0.028	6.16821e-36
Rps21	1.65841e-60	0.213613	1	1	3.51997e-56
Rps2	2.06851e-46	0.213466	0.998	0.999	4.39042e-42
Xpr1	8.02313e-20	0.213273	0.295	0.165	1.70291e-15
Setbp1	3.98523e-15	0.213068	0.374	0.261	8.45864e-11
Krtcap2	1.17741e-20	0.212703	0.982	0.99	2.49905e-16
Npm1	2.6658e-48	0.211733	0.999	0.998	5.65815e-44
Jmy	2.22452e-14	0.211276	0.398	0.299	4.72154e-10
Aldh1a3	1.55955e-34	0.210549	0.146	0.009	3.31015e-30
Usp46	2.08049e-14	0.210251	0.548	0.46	4.41584e-10
Prr7	2.36632e-24	0.209716	0.288	0.142	5.02251e-20
Cox7b	5.47908e-24	0.209457	0.979	0.972	1.16293e-19
Lars2	6.32934e-13	0.209195	0.843	0.792	1.3434e-08
Lgals1	0.00349845	0.209078	0.998	0.997	1
Ncam1	1.19427e-22	0.207861	0.674	0.53	2.53484e-18
Nop10	6.06727e-17	0.207544	0.9	0.877	1.28778e-12
Oaf	1.11211e-15	0.207136	0.748	0.695	2.36046e-11
Rpl41	1.74862e-72	0.207054	0.999	0.999	3.71145e-68
Zranb2	5.14058e-19	0.20688	0.898	0.865	1.09109e-14
Foxp4	2.35856e-13	0.206649	0.363	0.261	5.00604e-09
Nnmt	7.89527e-33	0.20649	0.186	0.036	1.67577e-28
Dnm3os	5.65227e-13	0.206422	0.798	0.729	1.1997e-08
Hsph1	1.06857e-16	0.205909	0.463	0.347	2.26804e-12
Set	8.54422e-25	0.205891	0.992	0.995	1.81351e-20
Alkbh1	1.76535e-14	0.205596	0.61	0.513	3.74696e-10
Sobp	8.67521e-24	0.204755	0.244	0.102	1.84131e-19
Fli1	2.04947e-28	0.204533	0.178	0.043	4.35e-24
Pmepa1	9.39994e-13	0.204182	0.735	0.655	1.99514e-08
Npas3	1.36111e-20	0.203702	0.236	0.107	2.88896e-16
Fyn	1.02966e-13	0.203549	0.542	0.454	2.18545e-09
St6gal2	2.1316e-31	0.203165	0.125	0.004	4.52433e-27
Arhgef40	1.92959e-13	0.202818	0.606	0.525	4.09554e-09
Hivep2	3.31075e-14	0.202699	0.264	0.159	7.02706e-10
Ift20	7.39015e-14	0.202579	0.888	0.88	1.56856e-09
Crlf1	8.43256e-28	0.202453	0.118	0.007	1.78981e-23
Gfpt1	6.6945e-16	0.20174	0.607	0.516	1.42091e-11
Sumo2	5.98934e-34	0.201615	0.997	0.998	1.27124e-29
Ccdc88a	3.86129e-11	0.201468	0.811	0.779	8.19559e-07
Txnl4a	1.03571e-14	0.20117	0.78	0.729	2.1983e-10
Erg	2.79658e-31	0.201017	0.137	0.01	5.93575e-27
Zfp521	1.95557e-14	0.200496	0.354	0.249	4.1507e-10
Rpl36	2.90508e-40	0.199747	0.999	0.999	6.16604e-36
Ntng1	1.08028e-15	0.199697	0.23	0.122	2.2929e-11
Igsf3	4.03122e-09	0.199247	0.606	0.556	8.55627e-05
Ndrg2	8.13526e-18	0.199186	0.2	0.091	1.72671e-13
Igfbp3	1.7879e-10	0.199068	0.332	0.233	3.79482e-06
Glipr2	6.68876e-08	0.198904	0.538	0.49	0.00141969
Samd4	1.22462e-10	0.198719	0.504	0.433	2.59926e-06
Eef1b2	1.46541e-46	0.198146	0.999	1	3.11034e-42
G0s2	9.2166e-11	0.197987	0.399	0.314	1.95622e-06
Rrbp1	1.58579e-17	0.196641	0.986	0.995	3.36584e-13
Ncl	6.89675e-16	0.196313	0.99	0.99	1.46384e-11
Chsy1	7.70229e-13	0.196267	0.552	0.467	1.63481e-08
Cox7a2	7.64988e-22	0.196196	0.986	0.983	1.62369e-17
Cox5a	1.43246e-17	0.195925	0.953	0.948	3.04039e-13
Cct2	3.75444e-18	0.195718	0.951	0.948	7.96879e-14
Rbpj	1.14841e-11	0.195552	0.67	0.617	2.43751e-07
Atrx	6.07814e-15	0.195379	0.932	0.921	1.29008e-10
Dmrt2	7.04236e-30	0.1947	0.15	0.021	1.49474e-25
Fmr1	1.21669e-08	0.194168	0.643	0.613	0.000258242
Hip1	5.40869e-14	0.19412	0.522	0.421	1.14799e-09
Yeats4	1.31074e-16	0.193956	0.751	0.684	2.78205e-12
Tanc2	1.12872e-13	0.193478	0.453	0.348	2.3957e-09
Phf6	2.04913e-16	0.19315	0.513	0.39	4.34928e-12
Hn1	1.56291e-12	0.192997	0.85	0.814	3.31727e-08
Pde10a	1.95232e-18	0.192617	0.193	0.082	4.14379e-14
Nrxn1	4.69961e-25	0.192532	0.152	0.032	9.97492e-21
Chchd1	1.44436e-16	0.192467	0.891	0.859	3.06565e-12
Agpat4	5.16165e-15	0.192317	0.441	0.328	1.09556e-10
Snrpf	2.54489e-18	0.191788	0.973	0.969	5.40153e-14
Fndc1	1.81163e-27	0.191684	0.157	0.03	3.84518e-23
Qk	1.02702e-11	0.191599	0.811	0.788	2.17985e-07
Rpl10	3.77055e-45	0.191396	0.999	0.998	8.00299e-41
Ndufs6	1.08565e-15	0.190706	0.934	0.924	2.30428e-11
Rps18	2.04276e-41	0.190466	1	0.999	4.33576e-37
Uchl3	5.81583e-14	0.189961	0.536	0.444	1.23441e-09
Ssr4	1.52557e-15	0.189883	0.964	0.956	3.23803e-11
Hnrnph1	2.10149e-13	0.1895	0.92	0.902	4.46042e-09
Rps15a	2.32991e-60	0.189278	0.999	0.999	4.94523e-56
Atp5j	7.81921e-25	0.189164	0.994	0.993	1.65963e-20
Pdgfc	1.35422e-26	0.188903	0.188	0.053	2.87434e-22
Lrig3	5.11066e-15	0.188562	0.335	0.224	1.08474e-10
Uqcc2	1.51686e-13	0.188409	0.934	0.931	3.21953e-09
Tceal3	2.68051e-20	0.18812	0.204	0.084	5.68938e-16
Sgcd	2.82896e-22	0.187937	0.22	0.092	6.00447e-18
Clu	0.000159195	0.187628	0.23	0.183	1
Efna3	4.31647e-27	0.186882	0.206	0.065	9.1617e-23
Tigd2	1.5384e-14	0.18684	0.453	0.346	3.26525e-10
Dhx36	5.64013e-15	0.186803	0.847	0.806	1.19712e-10
Caprin1	5.50809e-11	0.186378	0.912	0.914	1.16909e-06
Cmpk1	2.54571e-15	0.186372	0.779	0.74	5.40328e-11
Cdv3	1.69129e-11	0.186281	0.921	0.926	3.58976e-07
S100b	1.01671e-10	0.186254	0.175	0.097	2.15798e-06
Mkx	1.22404e-27	0.185907	0.117	0.007	2.59804e-23
Arhgef26	1.77411e-23	0.185778	0.156	0.039	3.76554e-19
Cks1b	3.20834e-14	0.18577	0.886	0.857	6.8097e-10
Asns	6.56824e-19	0.185079	0.314	0.18	1.39411e-14
Lsm6	2.6907e-13	0.184926	0.833	0.823	5.71101e-09
Atp6v1g1	9.92643e-17	0.184923	0.948	0.934	2.10688e-12
Sec61g	3.32488e-22	0.18489	0.996	0.996	7.05706e-18
Atp5g1	5.64662e-15	0.184871	0.981	0.984	1.19849e-10
Flna	5.17456e-10	0.18436	0.869	0.871	1.0983e-05
Flnb	8.02887e-13	0.184253	0.475	0.378	1.70413e-08
Ypel2	4.10031e-20	0.184182	0.195	0.079	8.7029e-16
Rpl26	1.59958e-51	0.183786	0.999	0.998	3.39511e-47
Aff3	7.51205e-14	0.183527	0.399	0.29	1.59443e-09
Dpysl4	2.21358e-27	0.183048	0.209	0.065	4.69833e-23
Clint1	4.3563e-10	0.182486	0.823	0.821	9.24624e-06
Usp3	6.35973e-12	0.182425	0.492	0.408	1.34985e-07
Gnb2l1	6.8774e-39	0.182097	0.999	0.998	1.45973e-34
Gulp1	1.01587e-15	0.182074	0.403	0.282	2.15618e-11
Cnn1	1.55802e-16	0.182017	0.161	0.062	3.3069e-12
Rpl18a	7.29023e-37	0.181867	0.999	1	1.54735e-32
H2afy2	2.18194e-14	0.181867	0.882	0.849	4.63116e-10
Kat6b	1.30551e-09	0.181251	0.622	0.573	2.77094e-05
Pdia6	1.70461e-09	0.181173	0.991	0.994	3.61803e-05
Skil	5.54169e-09	0.179972	0.406	0.332	0.000117622
Guk1	9.87431e-12	0.179692	0.75	0.686	2.09582e-07
Hmcn1	1.52507e-13	0.179401	0.457	0.336	3.23696e-09
Elk3	3.0854e-12	0.178818	0.441	0.351	6.54875e-08
Atpif1	3.41731e-21	0.178769	0.994	0.994	7.25324e-17
Rps15	4.35057e-35	0.178601	1	0.999	9.23408e-31
Rpl5	1.57325e-32	0.178576	0.999	0.998	3.33922e-28
Zfand6	1.81575e-12	0.178191	0.787	0.743	3.85393e-08
Mrpl52	5.07073e-11	0.178133	0.879	0.862	1.07626e-06
Fam92a	4.78666e-12	0.178074	0.828	0.786	1.01597e-07
Col6a1	4.13903e-09	0.178065	0.848	0.8	8.7851e-05
Fkbp3	3.52467e-14	0.177655	0.946	0.935	7.48112e-10
Golgb1	1.3165e-11	0.177615	0.867	0.864	2.79428e-07
Eid1	1.39744e-21	0.176979	0.998	0.996	2.96607e-17
Csde1	1.18549e-12	0.176781	0.907	0.891	2.51619e-08
Slitrk6	7.80317e-16	0.176483	0.134	0.046	1.65622e-11
Fxyd6	2.48588e-08	0.17591	0.696	0.647	0.000527628
Rps14	1.10489e-45	0.175828	0.999	0.999	2.34513e-41
Neo1	5.04038e-11	0.175309	0.516	0.433	1.06982e-06
Serp1	1.01423e-07	0.175214	0.739	0.733	0.0021527
Syce2	1.18637e-13	0.174942	0.376	0.267	2.51807e-09
Pgrmc1	3.83012e-13	0.174894	0.88	0.865	8.12943e-09
Epha5	8.81784e-17	0.174763	0.108	0.026	1.87159e-12
Myef2	6.6716e-11	0.174731	0.565	0.49	1.41605e-06
2024-09-11	2.73874e-07	0.174641	0.867	0.848	0.00581297
Tgif1	1.88231e-14	0.174284	0.363	0.246	3.99519e-10
Magoh	8.09629e-14	0.174221	0.863	0.85	1.71844e-09
Rpgrip1	1.39849e-15	0.173831	0.332	0.217	2.9683e-11
Tmem258	1.17613e-12	0.173813	0.946	0.941	2.49633e-08
Efna4	1.55716e-12	0.173747	0.527	0.429	3.30508e-08
Gpr27	6.45517e-13	0.173673	0.316	0.213	1.37011e-08
Tspyl4	2.8316e-12	0.173244	0.39	0.289	6.01006e-08
Rsl1d1	1.44363e-11	0.173122	0.832	0.804	3.0641e-07
Bgn	6.34479e-05	0.171888	0.807	0.788	1
Rftn2	1.14819e-16	0.171862	0.307	0.184	2.43704e-12
Tnrc6a	1.81313e-11	0.171374	0.701	0.64	3.84836e-07
Rpl31	2.24618e-27	0.170964	0.997	0.995	4.76753e-23
Eef1g	1.98501e-26	0.169217	0.998	0.997	4.21319e-22
Tmem263	1.48474e-12	0.169139	0.755	0.706	3.15137e-08
Hnrnpm	2.01046e-12	0.169068	0.9	0.884	4.2672e-08
Bzw1	4.50927e-13	0.167966	0.965	0.964	9.57092e-09
Gapdh	1.74501e-14	0.167635	0.995	0.992	3.70379e-10
Lrrc17	0.000123733	0.167366	0.619	0.604	1
Cd63	1.70457e-07	0.167072	0.996	0.997	0.00361795
Rpl35	1.03308e-28	0.166919	0.999	0.997	2.19272e-24
Ndufs5	5.46645e-13	0.166896	0.953	0.954	1.16025e-08
Eif2s2	3.27024e-14	0.166772	0.981	0.984	6.94109e-10
Rpl34	9.67673e-42	0.166621	0.999	0.999	2.05389e-37
Prdx2	6.81603e-20	0.166398	0.996	0.991	1.4467e-15
Slc5a7	4.7688e-23	0.166372	0.136	0.027	1.01218e-18
Fzd9	8.03001e-31	0.166308	0.12	0.002	1.70437e-26
Mpc1	1.34705e-11	0.166306	0.665	0.602	2.85911e-07
Zfp292	1.76676e-08	0.166109	0.712	0.684	0.000374994
Calm2	9.60277e-11	0.165787	0.975	0.98	2.03819e-06
Tox	1.30141e-17	0.165579	0.247	0.126	2.76224e-13
Nudcd2	3.05445e-11	0.165539	0.767	0.731	6.48308e-07
Nasp	2.29505e-10	0.164968	0.915	0.888	4.87124e-06
Fam204a	1.03782e-10	0.16495	0.542	0.455	2.20277e-06
Ptn	4.60408e-12	0.16494	1	1	9.77215e-08
Rps20	3.75489e-49	0.164709	0.999	0.998	7.96975e-45
Akap9	6.84679e-10	0.163953	0.793	0.744	1.45323e-05
Ddx46	8.5598e-11	0.163164	0.775	0.73	1.81682e-06
Rps19	9.18776e-39	0.162625	1	1	1.9501e-34
Swap70	1.00477e-14	0.162599	0.29	0.181	2.13262e-10
Lsm5	1.27368e-11	0.162419	0.793	0.757	2.70339e-07
Hist1h1e	1.65661e-08	0.162315	0.517	0.44	0.000351616
Zmat2	2.45245e-11	0.162085	0.862	0.859	5.20533e-07
Znhit1	2.47382e-09	0.16173	0.641	0.583	5.25069e-05
Hnrnpd	8.4275e-11	0.161008	0.968	0.965	1.78874e-06
Cycs	1.24469e-08	0.160989	0.79	0.783	0.000264186
Rab11fip2	1.3278e-10	0.160953	0.553	0.469	2.81825e-06
Thsd4	8.18292e-20	0.160905	0.197	0.078	1.73682e-15
Hoxd8	4.19186e-32	0.159728	0.123	0.001	8.89723e-28
Slc25a1	5.99532e-12	0.159563	0.41	0.306	1.27251e-07
Snrpd2	1.8139e-15	0.159391	0.989	0.984	3.85001e-11
Usp1	1.38091e-08	0.159307	0.518	0.446	0.000293099
Gm26699	1.5016e-08	0.158994	0.496	0.428	0.000318714
Uba5	1.14897e-10	0.158409	0.724	0.666	2.43869e-06
Cask	6.1007e-12	0.158361	0.439	0.338	1.29487e-07
Pdlim4	7.76916e-12	0.158253	0.422	0.319	1.649e-07
Mrpl20	6.17762e-11	0.157938	0.895	0.873	1.3112e-06
Trp53bp2	6.91065e-09	0.157815	0.456	0.384	0.000146678
Pafah1b3	1.75441e-10	0.157541	0.947	0.929	3.72374e-06
Cdyl	5.5975e-12	0.157027	0.395	0.297	1.18807e-07
Abhd17b	8.56081e-13	0.15689	0.354	0.25	1.81703e-08
Acbd6	1.81864e-09	0.156799	0.707	0.659	3.86007e-05
Pura	1.04633e-08	0.156748	0.563	0.484	0.000222084
Slirp	1.9111e-12	0.156698	0.839	0.815	4.05631e-08
Ostc	1.13108e-08	0.15623	0.974	0.981	0.000240072
Ranbp1	3.83191e-10	0.155779	0.964	0.963	8.13323e-06
Fam69b	3.98631e-11	0.155562	0.476	0.385	8.46094e-07
Fscn1	1.11373e-10	0.155487	0.731	0.693	2.36389e-06
Apbb2	9.29028e-10	0.15543	0.437	0.352	1.97186e-05
Sf3b5	0.0106172	0.155157	0.922	0.957	1
Itpr1	1.86399e-12	0.154934	0.285	0.188	3.95633e-08
Fat4	4.52013e-05	0.15447	0.517	0.484	0.959397
Usmg5	4.42404e-10	0.153402	0.938	0.94	9.39002e-06
Zcrb1	1.93012e-10	0.153064	0.876	0.866	4.09669e-06
Hnrnpab	3.35625e-10	0.152901	0.945	0.937	7.12365e-06
Arid5b	4.33613e-08	0.15278	0.633	0.58	0.000920343
Runx1t1	5.81416e-05	0.152754	0.704	0.692	1
Irf6	6.22747e-25	0.152682	0.147	0.03	1.32178e-20
Atp5l	6.79627e-16	0.152622	0.99	0.991	1.44251e-11
Carnmt1	2.28432e-09	0.152551	0.553	0.49	4.84847e-05
Pik3r3	2.39906e-17	0.152534	0.241	0.122	5.092e-13
Kcnq1ot1	2.12953e-07	0.152502	0.965	0.948	0.00451992
Rbm4b	1.47092e-09	0.152413	0.711	0.673	3.12202e-05
Arl4c	1.40106e-15	0.152294	0.184	0.084	2.97375e-11
Bcl7a	1.92773e-09	0.151968	0.336	0.256	4.09161e-05
2700060E02Rik	9.44203e-14	0.151766	0.984	0.977	2.00407e-09
Taf1d	1.95979e-09	0.151665	0.648	0.588	4.15965e-05
Mrps5	5.87409e-10	0.15155	0.653	0.594	1.24678e-05
Eif5b	5.45331e-10	0.151142	0.95	0.964	1.15747e-05
Pkig	1.571e-07	0.151101	0.518	0.47	0.00333446
Fndc3b	2.28315e-06	0.150771	0.652	0.631	0.0484598
Plcb1	2.10154e-06	0.15071	0.27	0.206	0.0446052
Thoc7	7.11758e-12	0.150667	0.831	0.803	1.51071e-07
Pdk1	1.19255e-11	0.150602	0.3	0.201	2.53119e-07
Skp1a	7.36609e-10	0.149359	0.886	0.868	1.56345e-05
Nrd1	3.24673e-09	0.148983	0.693	0.642	6.89118e-05
Uty	1.34477e-15	0.148851	0.272	0.155	2.85428e-11
Arl3	6.57372e-09	0.148642	0.865	0.851	0.000139527
Zkscan1	2.93575e-09	0.148632	0.506	0.439	6.23113e-05
2410018L13Rik	2.75624e-15	0.147792	0.292	0.176	5.85012e-11
Ndufa5	2.88996e-11	0.14748	0.939	0.933	6.13393e-07
Usp34	2.13899e-08	0.147251	0.796	0.789	0.000454001
Ube2i	1.69894e-10	0.147225	0.941	0.936	3.606e-06
Dnm1	1.49496e-11	0.147119	0.342	0.242	3.17306e-07
Pin4	6.66382e-10	0.146893	0.681	0.621	1.4144e-05
Psd3	3.76592e-13	0.146869	0.268	0.163	7.99317e-09
Cplx2	3.53404e-20	0.146645	0.16	0.052	7.50101e-16
Igfbp5	0.155572	0.146641	0.893	0.987	1
Hbb-bt	6.5616e-12	0.146515	0.298	0.198	1.3927e-07
Zfos1	0.0038359	0.146294	0.784	0.789	1
Mettl23	8.03107e-08	0.145738	0.755	0.713	0.00170459
Sec31a	8.19061e-07	0.145584	0.82	0.825	0.0173846
Pcsk5	4.93749e-06	0.145428	0.355	0.297	0.104798
Ociad2	1.6277e-27	0.145301	0.15	0.025	3.45479e-23
Snrpa1	2.55221e-08	0.145151	0.711	0.677	0.000541706
Cnpy2	1.0774e-11	0.145073	0.984	0.987	2.28678e-07
Enho	3.48473e-10	0.144811	0.348	0.251	7.39635e-06
Irs1	3.49246e-15	0.144764	0.229	0.123	7.41274e-11
Pdgfrl	1.98143e-14	0.144737	0.209	0.107	4.20558e-10
Tmod2	4.11692e-09	0.144698	0.245	0.164	8.73815e-05
Hba-a2	2.05969e-11	0.144558	0.291	0.197	4.3717e-07
Tmed9	6.37376e-09	0.144462	0.959	0.963	0.000135283
Pfdn6	5.35666e-11	0.144437	0.814	0.772	1.13695e-06
Rnf24	3.88801e-15	0.144424	0.244	0.136	8.2523e-11
2700094K13Rik	1.39239e-08	0.144345	0.885	0.882	0.000295535
Kdelr2	4.94657e-07	0.144317	0.924	0.928	0.0104991
Stc1	2.33006e-17	0.144289	0.149	0.052	4.94556e-13
Lsm3	4.32906e-08	0.143983	0.772	0.759	0.000918844
Ptma	4.26684e-16	0.143975	0.999	0.999	9.05637e-12
Hint1	7.67847e-13	0.143942	0.995	0.996	1.62975e-08
Rpl36a	6.48049e-20	0.143878	0.998	0.999	1.37549e-15
Sod1	2.53856e-07	0.143863	0.732	0.708	0.00538808
Dnajc15	3.15588e-08	0.143711	0.614	0.545	0.000669835
Tmem167	1.83879e-10	0.143653	0.977	0.966	3.90283e-06
Plgrkt	1.02631e-06	0.143562	0.637	0.619	0.0217834
Paip2	4.42542e-11	0.143291	0.973	0.97	9.39295e-07
Dnajc9	2.38131e-08	0.142919	0.584	0.507	0.000505433
Rpl32	2.45643e-27	0.142848	1	1	5.21377e-23
Trim2	4.00492e-13	0.142623	0.271	0.166	8.50044e-09
Zbtb20	0.00343771	0.142281	0.469	0.448	1
Morf4l2	8.72206e-12	0.142245	0.981	0.988	1.85126e-07
Rplp0	4.60642e-20	0.142058	1	0.997	9.77713e-16
Hba-a1	2.08317e-09	0.142056	0.311	0.227	4.42153e-05
Fbxw7	3.99114e-09	0.142016	0.296	0.215	8.4712e-05
Pfkl	5.2486e-07	0.141689	0.443	0.379	0.0111402
Nhp2	8.68968e-07	0.141586	0.707	0.668	0.0184438
Ppib	1.38509e-16	0.14157	0.999	1	2.93984e-12
Ccdc107	3.98667e-08	0.141351	0.589	0.531	0.000846171
Dnajc8	5.06822e-09	0.141343	0.881	0.862	0.000107573
Tbrg1	3.45403e-07	0.14063	0.935	0.933	0.00733118
Topbp1	1.35984e-06	0.140327	0.56	0.506	0.0288627
2010111I01Rik	1.29774e-15	0.139961	0.181	0.082	2.75446e-11
Smchd1	1.16512e-08	0.139933	0.702	0.663	0.000247297
Vamp7	1.1104e-08	0.139792	0.559	0.495	0.000235682
Usp29	7.0255e-07	0.139754	0.487	0.418	0.0149116
Plekha1	2.07472e-10	0.139488	0.296	0.204	4.40359e-06
Svep1	8.87314e-12	0.139474	0.212	0.121	1.88332e-07
Bend5	2.00507e-05	0.139458	0.487	0.448	0.425575
Rwdd1	8.49207e-10	0.139373	0.927	0.944	1.80244e-05
Ctnnb1	7.21173e-12	0.139357	0.957	0.935	1.53069e-07
Macrod2	9.03869e-09	0.139314	0.327	0.245	0.000191846
Nsg1	1.06281e-07	0.139236	0.611	0.549	0.00225582
Mbtd1	1.46622e-05	0.139228	0.562	0.53	0.311205
Zyx	9.59063e-05	0.139199	0.643	0.648	1
Bola1	1.15022e-08	0.139115	0.511	0.443	0.000244134
Slc35e3	1.04199e-15	0.138808	0.185	0.085	2.21162e-11
Snrpe	7.02352e-15	0.138764	0.992	0.992	1.49074e-10
Psmd7	1.36499e-06	0.138619	0.907	0.905	0.028972
Asap2	3.67155e-12	0.138608	0.335	0.233	7.79286e-08
Rpl36al	6.25103e-12	0.138592	0.994	0.994	1.32678e-07
Tma7	9.19869e-13	0.138499	0.996	0.994	1.95242e-08
Ndufa12	1.91176e-07	0.13806	0.881	0.892	0.00405771
Mospd1	3.75315e-09	0.137999	0.313	0.228	7.96606e-05
Sumo1	2.65485e-11	0.137948	0.967	0.967	5.63492e-07
Rpl17	4.68356e-25	0.137888	0.999	0.998	9.94085e-21
Txnrd1	1.55855e-06	0.137882	0.64	0.614	0.0330802
Usp22	2.38574e-08	0.137751	0.697	0.66	0.000506372
Fam210b	7.07161e-25	0.137749	0.124	0.016	1.50095e-20
Dusp7	4.38595e-09	0.137699	0.41	0.329	9.30917e-05
Pxdc1	2.6117e-11	0.137678	0.247	0.156	5.54334e-07
Tiam1	3.23413e-12	0.137663	0.233	0.14	6.86444e-08
Fam171b	5.86494e-07	0.137209	0.342	0.276	0.0124483
Hoxb7	2.48579e-30	0.136976	0.114	0	5.27609e-26
Znhit6	1.20786e-08	0.136926	0.448	0.368	0.000256369
Arl15	4.33949e-13	0.136917	0.233	0.133	9.21056e-09
Mrps18c	2.70733e-07	0.136819	0.753	0.744	0.00574631
Rps29	1.0851e-31	0.136711	0.999	1	2.30313e-27
Rp9	5.84035e-07	0.13658	0.775	0.74	0.0123961
Tceal8	1.57387e-08	0.136499	0.898	0.893	0.000334054
Gtf2ird1	8.37505e-10	0.136381	0.386	0.298	1.7776e-05
Pgm3	1.0443e-07	0.136375	0.465	0.4	0.00221652
Ndufab1	3.91969e-10	0.136279	0.962	0.954	8.31955e-06
Six4	2.41349e-10	0.136154	0.208	0.127	5.12263e-06
BC003965	3.53776e-08	0.135262	0.541	0.479	0.000750889
G3bp1	6.92112e-09	0.135194	0.91	0.903	0.000146901
Rpl37a	2.55404e-25	0.135065	0.999	0.999	5.42096e-21
Fmo1	6.75902e-17	0.134739	0.134	0.043	1.4346e-12
Srek1ip1	3.3227e-06	0.134736	0.611	0.569	0.0705242
Luzp1	3.37975e-07	0.134451	0.64	0.593	0.00717351
Igfbp6	1.23149e-15	0.13444	0.117	0.033	2.61383e-11
Tmed2	1.58662e-08	0.134403	0.943	0.926	0.00033676
Actg1	3.34807e-10	0.134321	0.999	0.998	7.10627e-06
Gm16183	2.59499e-16	0.134313	0.135	0.045	5.50788e-12
Snrpb	2.60519e-10	0.134221	0.954	0.959	5.52952e-06
Arhgap42	1.76552e-05	0.134207	0.465	0.422	0.374732
Fblim1	2.48034e-07	0.134181	0.421	0.354	0.00526453
Ufsp2	2.23739e-07	0.134163	0.517	0.457	0.00474885
Mpp6	0.000591344	0.134149	0.796	0.781	1
Grb10	1.78232e-10	0.134128	0.993	0.987	3.78297e-06
Fam212a	7.90553e-06	0.13408	0.449	0.391	0.167795
Vezf1	1.60013e-05	0.133964	0.545	0.514	0.339627
Pcdh10	7.49251e-06	0.133916	0.236	0.175	0.159028
Ndufb2	2.31883e-07	0.132859	0.861	0.848	0.00492171
Fam101a	2.86082e-09	0.132769	0.106	0.049	6.07208e-05
Lrrtm1	4.02179e-16	0.13221	0.13	0.041	8.53625e-12
Camk4	4.64659e-18	0.132078	0.125	0.033	9.86239e-14
Nudt5	2.1462e-06	0.132009	0.529	0.491	0.045553
Eif4g2	2.85342e-10	0.13182	0.986	0.992	6.05639e-06
Hmgn1	1.42276e-12	0.131616	0.997	0.998	3.01981e-08
Ext1	2.32894e-06	0.131562	0.559	0.508	0.0494317
Ilf2	7.542e-07	0.131558	0.779	0.756	0.0160079
Tmem164	1.20288e-09	0.131516	0.376	0.282	2.55311e-05
Tmcc1	1.34263e-08	0.13129	0.478	0.405	0.000284973
Aprt	1.14299e-08	0.131089	0.955	0.957	0.000242599
Rab34	3.38978e-07	0.130996	0.738	0.714	0.00719481
Phactr4	5.88504e-08	0.130872	0.373	0.302	0.0012491
Twist1	2.11703e-05	0.130854	0.82	0.795	0.44934
Arhgdig	4.68016e-17	0.130784	0.15	0.053	9.93365e-13
Enpp1	1.00093e-08	0.130663	0.134	0.071	0.000212448
Arglu1	1.14267e-07	0.130537	0.915	0.898	0.00242532
Fgf18	0.0114851	0.130464	0.26	0.235	1
Txnl1	1.59138e-09	0.130405	0.921	0.91	3.3777e-05
Chmp5	8.38217e-08	0.130291	0.777	0.769	0.00177912
Kcnk1	2.61229e-12	0.130271	0.201	0.113	5.54458e-08
Mtdh	2.80897e-10	0.130252	0.917	0.914	5.96204e-06
Frmd6	4.36066e-08	0.130138	0.305	0.228	0.000925549
Top1	3.35503e-10	0.129968	0.987	0.991	7.12104e-06
Frzb	0.000507568	0.129948	0.168	0.131	1
Pde7a	1.34437e-09	0.129685	0.361	0.272	2.85343e-05
Vasn	6.35143e-07	0.129447	0.315	0.246	0.0134809
Dnase2a	3.01944e-14	0.129288	0.192	0.094	6.40875e-10
Casc4	2.35357e-07	0.129147	0.633	0.594	0.00499545
Fhl2	5.91937e-14	0.129081	0.157	0.069	1.25639e-09
Cnksr2	5.5882e-19	0.128872	0.124	0.03	1.1861e-14
Hsf2	5.17755e-09	0.128782	0.332	0.247	0.000109893
Spin1	7.53567e-07	0.128775	0.669	0.645	0.0159945
Ddx24	2.04764e-07	0.128644	0.87	0.85	0.00434611
Rcbtb1	2.45284e-09	0.12846	0.359	0.277	5.20616e-05
Ptx3	5.26127e-10	0.128385	0.323	0.223	1.11671e-05
Col8a2	2.38496e-06	0.12828	0.361	0.289	0.0506208
Rnf144a	1.89271e-08	0.128147	0.342	0.259	0.000401727
Ppp1r11	3.49565e-06	0.128042	0.724	0.702	0.0741953
Rps27a	3.7064e-27	0.128	1	1	7.86683e-23
Rab2a	2.88086e-10	0.127919	0.957	0.967	6.11462e-06
Dync1i2	3.00878e-08	0.12789	0.87	0.883	0.000638613
Srpk1	3.91283e-07	0.127474	0.676	0.634	0.00830498
Ddit4	9.56224e-10	0.127298	0.29	0.202	2.02958e-05
Map3k4	1.94417e-08	0.127256	0.359	0.286	0.00041265
Gnl3	3.6207e-05	0.127151	0.5	0.461	0.768493
Kdm1a	9.98982e-09	0.127101	0.834	0.806	0.000212034
Rimklb	1.84549e-09	0.126827	0.315	0.229	3.91705e-05
Itch	1.05635e-06	0.126777	0.643	0.614	0.0224211
Nucks1	7.86238e-07	0.126527	0.936	0.945	0.0166879
Sdf2l1	1.06228e-09	0.126389	0.286	0.196	2.25469e-05
Ldlrad3	7.66883e-11	0.12597	0.273	0.182	1.62771e-06
mt-Nd3	5.26394e-10	0.125957	0.999	0.998	1.11727e-05
Nck1	5.85905e-07	0.125945	0.58	0.534	0.0124358
Cfl1	1.23347e-08	0.125923	0.995	0.992	0.000261805
Nfatc4	2.87459e-07	0.125921	0.458	0.393	0.00610131
Aimp1	1.1595e-07	0.125882	0.897	0.887	0.00246104
Brd3	9.86823e-08	0.125543	0.841	0.832	0.00209453
Csgalnact1	5.83357e-10	0.125406	0.157	0.085	1.23818e-05
Bmp2	0.000112322	0.125111	0.191	0.144	1
Polr3d	8.65349e-07	0.12507	0.541	0.478	0.018367
Apip	5.44651e-06	0.12494	0.641	0.602	0.115602
Cct3	3.88865e-08	0.124788	0.937	0.938	0.000825365
Ndufc1	1.01291e-07	0.124543	0.939	0.948	0.0021499
Ripk3	5.25474e-12	0.124385	0.241	0.146	1.11532e-07
Map4k4	2.20762e-07	0.124279	0.883	0.89	0.00468568
Amotl1	1.04836e-05	0.124086	0.639	0.614	0.222514
Rhoq	6.81562e-05	0.124069	0.589	0.545	1
Mapk6	1.97578e-08	0.124065	0.38	0.298	0.00041936
Slc16a2	4.64741e-08	0.123836	0.362	0.277	0.000986413
Rpl14	3.90854e-19	0.123719	0.999	0.998	8.29587e-15
Nedd4l	1.5337e-15	0.123664	0.205	0.098	3.25528e-11
Tsen15	1.03201e-05	0.123639	0.566	0.532	0.219043
Gtf3c6	3.62233e-07	0.123487	0.652	0.612	0.0076884
Gtf2h5	3.9609e-08	0.123113	0.93	0.933	0.000840701
Hoxb5	3.07087e-17	0.122843	0.129	0.037	6.51791e-13
Tcea1	8.84867e-08	0.122788	0.805	0.773	0.00187813
Itgb5	5.4234e-06	0.122737	0.586	0.554	0.115112
Egln1	4.09042e-06	0.122664	0.676	0.647	0.0868191
Gspt1	5.72784e-07	0.122388	0.846	0.822	0.0121573
Med21	9.75756e-08	0.122145	0.748	0.725	0.00207104
Shisa2	1.22101e-11	0.122063	0.159	0.078	2.59159e-07
Ufm1	1.5436e-05	0.121819	0.692	0.656	0.327629
Eif3j1	2.72903e-06	0.121793	0.685	0.652	0.0579237
Vdac3	7.32777e-07	0.121743	0.835	0.82	0.0155532
Tm9sf4	1.10166e-06	0.121635	0.689	0.663	0.0233827
Phgdh	3.72425e-05	0.1213	0.742	0.717	0.790472
Chst15	1.08562e-16	0.121174	0.148	0.052	2.30424e-12
Phf14	4.64965e-08	0.120947	0.858	0.851	0.000986888
Peak1	1.59452e-06	0.120737	0.311	0.244	0.0338437
Ctsk	2.19796e-06	0.120692	0.42	0.344	0.0466517
Lef1	1.58397e-21	0.120655	0.108	0.014	3.36198e-17
Fgfrl1	0.000955245	0.120495	0.373	0.34	1
H3f3a	1.61354e-18	0.120226	1	1	3.42474e-14
Dixdc1	2.14086e-09	0.120185	0.236	0.157	4.54398e-05
Ankrd50	1.1137e-08	0.12009	0.28	0.201	0.000236382
Fam122b	1.57851e-09	0.12009	0.188	0.112	3.35039e-05
Rfc3	2.1043e-06	0.119888	0.525	0.47	0.0446637
Dse	2.09944e-06	0.119598	0.403	0.339	0.0445605
Tcof1	6.8216e-06	0.119584	0.531	0.477	0.144788
Dfna5	2.33748e-06	0.119483	0.426	0.365	0.0496131
Wbp11	6.21515e-06	0.119338	0.74	0.721	0.131917
Pde4d	9.41667e-05	0.119302	0.22	0.172	1
Tmem238	2.82742e-12	0.119116	0.17	0.086	6.00119e-08
Tmem147	1.31969e-05	0.118833	0.808	0.804	0.280105
Zcwpw1	7.15323e-09	0.118641	0.224	0.148	0.000151827
Psma4	1.30923e-07	0.118599	0.968	0.973	0.00277883
Banf1	1.41139e-06	0.118503	0.872	0.858	0.0299568
Pabpc4l	6.40053e-06	0.118393	0.487	0.432	0.135851
Nrp2	0.0139112	0.11815	0.296	0.265	1
Spin2c	6.83802e-12	0.118149	0.209	0.121	1.45137e-07
Nespas	6.69798e-13	0.118105	0.219	0.119	1.42165e-08
Carhsp1	1.2559e-06	0.117949	0.464	0.398	0.0266566
Cttnbp2	4.28718e-07	0.117929	0.17	0.109	0.00909955
Rps24	5.52422e-26	0.117832	1	0.999	1.17252e-21
Cpsf6	3.62557e-05	0.117786	0.711	0.694	0.769527
Creld2	0.000112243	0.117718	0.358	0.31	1
Mettl1	4.0427e-05	0.117509	0.659	0.635	0.858063
Pum1	7.05361e-08	0.117452	0.804	0.758	0.00149713
Sbspon	5.93165e-22	0.117352	0.108	0.013	1.25899e-17
Parp8	1.60305e-09	0.117229	0.219	0.141	3.40247e-05
Acot1	0.0810991	0.117187	0.402	0.397	1
Zcchc17	2.73931e-06	0.117142	0.72	0.703	0.0581419
Dph3	1.37967e-05	0.117127	0.788	0.781	0.292835
Nudcd3	2.00405e-07	0.117062	0.525	0.463	0.0042536
Ier3	3.14102e-08	0.116972	0.197	0.125	0.000666681
Nme4	2.42338e-06	0.116795	0.627	0.59	0.0514363
Papola	6.77014e-06	0.116631	0.815	0.808	0.143696
Zcchc18	4.54463e-13	0.116558	0.177	0.086	9.64597e-09
Psmb1	7.52475e-09	0.116493	0.982	0.98	0.000159713
Rpl6	1.18299e-14	0.116391	0.999	0.999	2.5109e-10
Tox3	7.55615e-07	0.116332	0.25	0.179	0.0160379
B230219D22Rik	6.62759e-07	0.116057	0.888	0.891	0.0140671
Cdca7	3.16069e-06	0.11605	0.382	0.315	0.0670856
Lyar	2.44617e-05	0.11602	0.607	0.565	0.519199
Eprs	5.90815e-05	0.115517	0.897	0.91	1
Dctd	6.64472e-08	0.115245	0.287	0.213	0.00141034
Cebpz	1.64001e-05	0.11522	0.637	0.597	0.348092
Gmcl1	3.37252e-08	0.115153	0.362	0.278	0.000715817
2310036O22Rik	1.11197e-07	0.115024	0.933	0.932	0.00236016
Lsm2	1.50285e-05	0.115002	0.692	0.663	0.31898
Ubn2	0.000235367	0.114377	0.564	0.53	1
Krit1	6.74953e-06	0.114374	0.662	0.633	0.143259
Synpo	2.01365e-07	0.114199	0.325	0.248	0.00427397
Deb1	0.00108223	0.114129	0.566	0.549	1
Pdcd11	3.17903e-06	0.113855	0.35	0.285	0.0674748
Knop1	0.000135209	0.113835	0.749	0.76	1
Fam133b	2.71069e-05	0.113803	0.655	0.632	0.575343
Shox2	9.06824e-09	0.113645	0.112	0.052	0.000192473
Pard6g	4.99029e-07	0.113626	0.425	0.356	0.0105919
Tmcc3	7.12696e-07	0.113352	0.257	0.187	0.015127
Cltc	1.12321e-05	0.113301	0.818	0.812	0.238401
Pogk	8.37146e-08	0.113283	0.364	0.285	0.00177684
Slc6a6	1.63019e-06	0.113283	0.285	0.215	0.0346009
2010107E04Rik	2.26607e-07	0.113219	0.934	0.948	0.00480974
Hdlbp	7.832e-05	0.113173	0.931	0.932	1
Hibch	1.14972e-07	0.113009	0.356	0.278	0.00244029
Rps12	5.05793e-13	0.11296	1	0.999	1.07355e-08
Pcdh17	8.61031e-05	0.112923	0.104	0.065	1
Mrpl13	2.8151e-05	0.112586	0.743	0.724	0.597504
Cdk4	1.16062e-07	0.112555	0.98	0.978	0.00246342
Spry1	8.11049e-09	0.112403	0.208	0.132	0.000172145
Cnot3	1.5037e-05	0.111982	0.556	0.511	0.319159
Emilin2	4.6262e-13	0.111383	0.162	0.073	9.81911e-09
Rpl30	2.89012e-19	0.111378	1	0.999	6.13428e-15
Gm16070	1.45741e-12	0.111265	0.102	0.033	3.09334e-08
Rpl37	2.17511e-15	0.111191	0.999	0.999	4.61667e-11
Ssbp1	2.18563e-05	0.11101	0.796	0.776	0.4639
Gpatch4	1.47177e-06	0.110997	0.338	0.269	0.0312382
Bcl9	4.64359e-05	0.11086	0.577	0.54	0.985602
Atp5j2	3.93884e-09	0.110827	0.993	0.996	8.36019e-05
Fkbp7	0.000136372	0.110781	0.693	0.67	1
Rnf157	1.56148e-11	0.110659	0.214	0.124	3.31424e-07
Dhx8	7.23312e-06	0.110535	0.467	0.415	0.153523
Tmem121	4.19904e-09	0.110402	0.288	0.201	8.91247e-05
Ckb	9.91092e-06	0.11028	0.268	0.208	0.210359
1810011O10Rik	4.85197e-07	0.110239	0.292	0.219	0.0102983
Bet1	1.28814e-05	0.110173	0.671	0.654	0.273408
Atxn1	9.76774e-09	0.110132	0.262	0.18	0.00020732
Ndufa2	1.83085e-07	0.110069	0.987	0.982	0.00388597
Hilpda	1.49033e-05	0.11005	0.409	0.356	0.316323
Basp1	3.29617e-06	0.110027	0.983	0.991	0.0699612
BC031181	4.22549e-06	0.109858	0.761	0.731	0.089686
Tmem45a	0.00301514	0.109784	0.323	0.292	1
Sltm	0.000325087	0.109771	0.664	0.644	1
Sestd1	2.0112e-05	0.109739	0.357	0.297	0.426877
Psmc6	1.89484e-05	0.109606	0.839	0.829	0.40218
Fau	1.19931e-16	0.109476	0.999	1	2.54554e-12
Prrc2c	0.00164757	0.10942	0.975	0.979	1
Dock5	1.71733e-14	0.109392	0.146	0.058	3.64504e-10
Myof	4.56367e-05	0.109348	0.317	0.261	0.968638
Osbpl6	1.3442e-09	0.109287	0.195	0.118	2.85306e-05
1810022K09Rik	9.73944e-05	0.108925	0.882	0.896	1
Acaca	3.33141e-08	0.108921	0.367	0.284	0.000707092
Atp2a2	8.82403e-05	0.108819	0.652	0.616	1
Brd7	1.1162e-05	0.108657	0.658	0.624	0.236914
Ahi1	1.71716e-06	0.108615	0.316	0.248	0.0364467
Ppil4	8.21738e-05	0.108588	0.526	0.483	1
Nedd8	1.1435e-08	0.108488	0.993	0.99	0.000242707
Gm11808	0.000157167	0.108435	0.566	0.531	1
Taf13	5.24194e-05	0.108374	0.424	0.374	1
Rtf1	2.13387e-05	0.108304	0.859	0.854	0.452915
Birc2	5.2087e-05	0.108245	0.474	0.427	1
St13	1.62361e-06	0.108233	0.938	0.94	0.0344612
Ppdpf	1.61153e-05	0.108197	0.923	0.928	0.342048
Smarce1	5.5844e-07	0.108138	0.91	0.917	0.0118529
Tbc1d24	2.17506e-06	0.108135	0.358	0.291	0.0461657
Sbk1	2.37895e-07	0.107597	0.264	0.192	0.00504932
Tmem97	8.04118e-05	0.107594	0.342	0.29	1
Pax1	3.74549e-05	0.107507	0.134	0.09	0.79498
Bcas2	3.09577e-07	0.107385	0.922	0.929	0.00657076
Cdc25a	7.12569e-05	0.107361	0.405	0.367	1
Mrps16	1.5271e-05	0.1072	0.88	0.872	0.324126
Tmem100	0.122763	0.107125	0.198	0.183	1
Gm6483	4.49939e-05	0.107116	0.481	0.428	0.954995
Rarg	0.015774	0.106978	0.441	0.43	1
Hcfc1r1	0.000100727	0.106897	0.693	0.664	1
Col6a2	3.02303e-06	0.106819	0.778	0.749	0.0641638
Gm26724	8.32928e-09	0.106745	0.236	0.158	0.000176789
Hist1h4d	9.24293e-07	0.106606	0.314	0.244	0.0196181
Dhx30	2.43963e-05	0.106519	0.519	0.485	0.517812
Adss	5.73806e-05	0.106502	0.563	0.533	1
Polr2i	5.66025e-05	0.106292	0.818	0.798	1
Myh10	0.00546351	0.106158	0.891	0.91	1
Rhobtb3	7.41507e-05	0.106049	0.763	0.758	1
Rps9	8.1829e-13	0.105803	1	1	1.73682e-08
Bnc2	0.00018166	0.105737	0.36	0.305	1
Vcp	4.21003e-06	0.105632	0.954	0.964	0.089358
Cdk14	1.35895e-06	0.105363	0.529	0.476	0.0288436
Col26a1	4.99915e-07	0.10533	0.757	0.705	0.0106107
Nav1	0.00238174	0.105273	0.484	0.45	1
Spint2	6.06945e-07	0.105148	0.158	0.1	0.0128824
Vgll4	0.000343218	0.105063	0.685	0.657	1
St5	2.35992e-07	0.104921	0.239	0.171	0.00500893
Tcf20	5.14003e-06	0.104899	0.368	0.302	0.109097
2810417H13Rik	0.0020063	0.104732	0.26	0.217	1
Smarca5	9.1712e-05	0.10457	0.849	0.854	1
Rbms3	0.000548771	0.104566	0.825	0.842	1
Ddx1	2.27487e-05	0.104256	0.679	0.652	0.482841
Mum1l1	9.18112e-05	0.104172	0.453	0.406	1
Thap2	5.87446e-06	0.104125	0.32	0.259	0.124685
Ncbp1	8.85377e-05	0.104122	0.393	0.345	1
Ankrd44	7.96782e-07	0.104115	0.236	0.17	0.0169117
Cetn2	1.60374e-05	0.104103	0.544	0.492	0.340393
Cyfip2	6.78387e-13	0.104025	0.106	0.035	1.43988e-08
Tspan6	0.000551404	0.104022	0.694	0.694	1
Gmfb	2.75783e-05	0.103994	0.484	0.434	0.585349
Ubl5	8.83558e-06	0.103924	0.952	0.954	0.187535
Mphosph6	0.000213574	0.103776	0.435	0.392	1
Ndufa4	1.21094e-09	0.103738	0.996	0.997	2.57021e-05
Wwtr1	0.00104535	0.103511	0.549	0.532	1
Ivns1abp	4.12975e-05	0.103502	0.435	0.385	0.87654
Rfwd2	1.50899e-05	0.103388	0.584	0.54	0.320284
Rpl23	1.94292e-17	0.103166	0.999	1	4.12384e-13
BC005624	4.49179e-05	0.103062	0.574	0.531	0.953383
Smo	2.58809e-05	0.102996	0.658	0.619	0.549322
Mlf2	5.09302e-05	0.102859	0.848	0.86	1
Cdc37l1	6.79256e-06	0.102858	0.411	0.348	0.144172
Tmsb15b1	3.8463e-10	0.102777	0.182	0.104	8.16377e-06
Btf3l4	4.24009e-05	0.10276	0.85	0.862	0.899959
Dnajb11	0.00551824	0.102506	0.675	0.689	1
Bet1l	7.40317e-05	0.102498	0.672	0.656	1
Noc2l	0.000133465	0.102488	0.428	0.385	1
Atxn7l3b	4.78539e-12	0.10246	0.997	0.993	1.0157e-07
Srsf1	0.00034872	0.102445	0.781	0.765	1
Ttll5	2.78459e-08	0.102343	0.204	0.133	0.00059103
Rpl35a	2.55081e-14	0.102276	0.999	1	5.41408e-10
Ahsa2	3.36434e-05	0.102204	0.589	0.553	0.714081
Ythdf2	6.27621e-05	0.102006	0.593	0.562	1
Gm14698	4.6863e-06	0.101941	0.366	0.305	0.0994667
Psma7	5.51419e-05	0.10185	0.974	0.975	1
Cblb	1.30697e-06	0.101614	0.271	0.204	0.0277405
Hdac2	3.47764e-05	0.101607	0.831	0.842	0.73813
Polb	5.20952e-06	0.101568	0.383	0.319	0.110572
2610035D17Rik	2.84729e-08	0.101497	0.129	0.07	0.000604337
Lsm8	0.000173748	0.10125	0.749	0.745	1
1110004F10Rik	2.02099e-05	0.101224	0.894	0.904	0.428955
Zfand5	0.00212031	0.10118	0.774	0.77	1
Tex15	8.14559e-11	0.101171	0.168	0.088	1.7289e-06
Bop1	1.71073e-08	0.101125	0.225	0.15	0.000363102
Smox	1.07778e-09	0.101123	0.184	0.105	2.28758e-05
Mrpl11	6.76928e-05	0.101085	0.798	0.772	1
Ap1s2	8.9922e-07	0.101048	0.195	0.133	0.0190859
Nfkbia	0.00010001	0.101015	0.503	0.463	1
Dlg5	2.16621e-05	0.100812	0.415	0.359	0.459778
Rpl28	1.03977e-15	0.100584	0.999	0.999	2.20692e-11
P4ha3	0.000176284	0.1004	0.33	0.286	1
9130401M01Rik	4.46971e-05	0.100362	0.514	0.469	0.948696
Rtkn	6.39635e-06	0.100327	0.241	0.183	0.135762
Atg5	2.84843e-05	0.100304	0.446	0.4	0.60458
Mak16	0.00020523	0.100271	0.483	0.447	1
Map1lc3a	0.0154535	0.100116	0.937	0.972	1
Med30	2.51451e-05	0.100086	0.511	0.457	0.533704
Plxnb2	9.08111e-07	-0.100052	0.482	0.573	0.0192746
Ids	5.11533e-10	-0.100364	0.139	0.217	1.08573e-05
Sec14l1	2.40488e-06	-0.100379	0.387	0.475	0.0510436
Fam3c	4.52577e-05	-0.100423	0.376	0.444	0.960594
Sf3b4	1.99304e-07	-0.100431	0.392	0.483	0.00423023
Cd59a	7.05966e-18	-0.10045	0.083	0.175	1.49841e-13
Zadh2	1.48644e-10	-0.100455	0.197	0.288	3.15497e-06
Litaf	2.11633e-10	-0.100472	0.234	0.33	4.49191e-06
Atp6ap2	3.73617e-11	-0.100515	0.332	0.455	7.93003e-07
Stx7	1.07108e-07	-0.100737	0.383	0.478	0.00227336
Mrps17	5.47082e-06	-0.100808	0.803	0.875	0.116118
Impa1	2.68711e-07	-0.100823	0.428	0.515	0.00570339
Zwint	1.12374e-06	-0.100844	0.765	0.837	0.0238514
Ppp1r7	9.87829e-07	-0.100971	0.435	0.528	0.0209667
Mrpl4	2.13793e-08	-0.101128	0.422	0.527	0.000453775
Taf10	9.56694e-06	-0.101291	0.827	0.893	0.203058
Fus	9.81652e-06	-0.101328	0.966	0.986	0.208356
Coro1c	3.68123e-08	-0.101465	0.269	0.352	0.000781341
Snn	6.15425e-10	-0.101484	0.271	0.371	1.30624e-05
Fopnl	2.35943e-06	-0.101544	0.427	0.511	0.0500789
Nsmaf	5.06923e-11	-0.101632	0.172	0.263	1.07594e-06
Tm9sf3	1.25233e-06	-0.101754	0.831	0.89	0.0265806
Macf1	5.2043e-06	-0.101803	0.697	0.782	0.110461
Cdipt	1.47547e-08	-0.101857	0.284	0.376	0.000313169
Ccdc71l	3.78697e-12	-0.102035	0.18	0.278	8.03784e-08
Pla2g12a	1.71485e-06	-0.102052	0.217	0.287	0.0363976
Cyp2d22	7.6416e-21	-0.102063	0.065	0.156	1.62193e-16
Hsp90ab1	4.95301e-16	-0.102138	1	1	1.05128e-11
Prdx5	6.32448e-07	-0.102173	0.896	0.943	0.0134237
Trip12	0.000716486	-0.102195	0.661	0.734	1
Tmem123	4.57392e-14	-0.102196	0.116	0.203	9.70815e-10
Ppp4c	4.47774e-07	-0.102245	0.595	0.689	0.00950399
Ppt2	3.53809e-14	-0.102288	0.142	0.241	7.5096e-10
Rhog	1.37504e-11	-0.102297	0.193	0.291	2.91851e-07
Klf5	1.05131e-14	-0.102373	0.059	0.13	2.2314e-10
Arl6ip1	0.000128827	-0.102405	0.701	0.764	1
Eci1	1.30987e-07	-0.102408	0.436	0.533	0.0027802
Gfra1	8.09255e-08	-0.102468	0.124	0.189	0.00171764
Magi1	2.14431e-06	-0.102562	0.233	0.302	0.045513
Pdrg1	9.3707e-06	-0.102612	0.505	0.58	0.198893
Zbtb46	3.82989e-42	-0.102619	0.026	0.128	8.12894e-38
Renbp	3.81858e-15	-0.102693	0.114	0.208	8.10494e-11
Usp12	1.99271e-10	-0.102727	0.192	0.28	4.22952e-06
Gm266	8.51281e-06	-0.102857	0.244	0.309	0.180684
Atp6v1a	3.2108e-08	-0.102864	0.437	0.539	0.000681491
Hspa4	0.00216506	-0.102955	0.77	0.814	1
Rac1	2.22733e-07	-0.103321	0.82	0.888	0.0047275
Tex264	3.88882e-07	-0.103364	0.423	0.519	0.00825402
Gpsm2	1.93073e-09	-0.103378	0.231	0.323	4.09797e-05
Adrm1	6.81971e-09	-0.103429	0.426	0.539	0.000144748
Twf2	5.24572e-11	-0.103464	0.245	0.347	1.1134e-06
Sncaip	1.12113e-05	-0.103486	0.395	0.476	0.23796
Sspn	2.89697e-12	-0.103649	0.176	0.276	6.14882e-08
Ggta1	1.72681e-20	-0.103696	0.082	0.18	3.66515e-16
Eva1b	8.0515e-07	-0.103703	0.822	0.889	0.0170893
Decr1	1.9776e-07	-0.103868	0.335	0.424	0.00419745
Klf9	3.9431e-17	-0.103891	0.085	0.176	8.36923e-13
Atraid	5.2654e-06	-0.103957	0.757	0.823	0.111758
Aph1a	3.21309e-08	-0.10398	0.408	0.511	0.000681978
Commd7	1.91972e-06	-0.104009	0.491	0.577	0.0407461
Pcf11	2.50518e-10	-0.104105	0.344	0.459	5.31725e-06
Carkd	1.4682e-07	-0.104126	0.516	0.617	0.00311625
Zfp467	2.55463e-10	-0.104127	0.249	0.352	5.42219e-06
Aifm2	3.98555e-20	-0.104318	0.088	0.188	8.45933e-16
Creb3l1	1.711e-10	-0.104322	0.38	0.508	3.63159e-06
Wash1	2.10563e-12	-0.104355	0.233	0.344	4.4692e-08
Mid1ip1	8.98327e-22	-0.10436	0.065	0.159	1.9067e-17
AI314180	2.48058e-06	-0.104395	0.447	0.526	0.0526503
Shisa5	9.96396e-10	-0.104415	0.349	0.449	2.11485e-05
Rev3l	4.52855e-07	-0.104438	0.506	0.602	0.00961185
Bbc3	2.55573e-22	-0.104459	0.049	0.134	5.42453e-18
Eif3f	1.06403e-09	-0.104533	0.991	0.993	2.2584e-05
Stmn1	6.50679e-05	-0.104616	0.967	0.989	1
Dpf2	3.81181e-07	-0.104643	0.438	0.532	0.00809057
Tmem120a	1.14092e-09	-0.104713	0.2	0.286	2.42159e-05
Sgce	9.17574e-08	-0.104749	0.436	0.534	0.00194755
Zfp768	3.69374e-10	-0.104778	0.217	0.31	7.83995e-06
Il10rb	7.88656e-17	-0.104812	0.08	0.166	1.67392e-12
Tlcd1	6.33638e-17	-0.104902	0.11	0.21	1.3449e-12
Gm26802	4.9365e-30	-0.104983	0.027	0.11	1.04777e-25
Pcbp1	1.36527e-06	-0.105003	0.946	0.97	0.0289779
Hnrnpul2	7.42198e-06	-0.10516	0.578	0.675	0.157532
Mettl20	2.99772e-20	-0.105213	0.057	0.142	6.36266e-16
Ppp2r5a	7.54535e-11	-0.105297	0.279	0.392	1.6015e-06
Ifi30	4.65372e-09	-0.105339	0.236	0.326	9.87752e-05
Zdhhc12	4.87122e-10	-0.105459	0.243	0.337	1.03392e-05
Lsm10	1.13444e-08	-0.105529	0.43	0.543	0.000240784
Ripk1	2.29731e-11	-0.10558	0.2	0.295	4.87604e-07
Prkag1	4.07714e-10	-0.105584	0.28	0.383	8.65374e-06
1010001N08Rik	1.2779e-19	-0.105721	0.078	0.172	2.71235e-15
P3h4	2.94135e-07	-0.105881	0.537	0.641	0.00624302
2310022B05Rik	7.56104e-09	-0.1059	0.322	0.42	0.000160483
Gm10073	1.58772e-06	-0.105914	0.775	0.833	0.0336994
Kmt2e	1.17353e-06	-0.105914	0.816	0.875	0.0249081
Ypel3	3.53361e-06	-0.105925	0.649	0.738	0.0750009
Mov10	2.41738e-12	-0.105961	0.214	0.32	5.13088e-08
Msmo1	0.00244297	-0.106028	0.244	0.287	1
Tmed4	4.78381e-07	-0.106033	0.476	0.568	0.0101536
2900026A02Rik	5.97612e-27	-0.106103	0.055	0.156	1.26843e-22
Rasgrp2	8.25154e-21	-0.106214	0.064	0.155	1.75139e-16
Erlin2	1.80512e-09	-0.106375	0.291	0.386	3.83137e-05
Tspan18	6.50367e-12	-0.106462	0.264	0.378	1.3804e-07
Ostf1	4.65557e-09	-0.106518	0.308	0.406	9.88145e-05
Klhl7	7.03148e-08	-0.106558	0.363	0.454	0.00149243
AW549877	8.1306e-10	-0.106677	0.269	0.367	1.72572e-05
Prdx4	8.29833e-05	-0.106691	0.892	0.932	1
Vgll3	8.23221e-35	-0.106747	0.031	0.126	1.74729e-30
Gm22	6.14169e-10	-0.106755	0.164	0.243	1.30357e-05
Arf2	1.91906e-11	-0.106894	0.21	0.309	4.07321e-07
Cdc42bpb	2.66521e-07	-0.107032	0.289	0.372	0.0056569
Pfn1	9.82209e-11	-0.107117	0.989	0.995	2.08474e-06
Nsmce2	3.26124e-08	-0.107142	0.546	0.643	0.000692198
Phb2	7.66996e-07	-0.107216	0.864	0.916	0.0162795
Akr1c14	3.12283e-47	-0.107415	0.013	0.101	6.62821e-43
Enpp5	1.03888e-21	-0.107446	0.075	0.174	2.20503e-17
Trafd1	4.52964e-11	-0.107475	0.262	0.368	9.61416e-07
Hnrnpa2b1	1.33854e-07	-0.107533	0.988	0.994	0.00284104
Col13a1	3.87271e-11	-0.107536	0.099	0.174	8.21982e-07
Lzts2	9.096e-06	-0.107609	0.417	0.49	0.193063
Ppp2cb	5.61126e-06	-0.107618	0.655	0.731	0.119099
Tpm2	8.84308e-24	-0.107645	0.665	0.843	1.87694e-19
Shoc2	7.55094e-08	-0.107927	0.302	0.395	0.00160269
Prickle1	5.39898e-13	-0.10795	0.176	0.278	1.14593e-08
Qars	1.35861e-07	-0.10799	0.447	0.539	0.00288365
Prpf38b	1.28891e-05	-0.108039	0.615	0.695	0.273572
Pros1	2.26891e-14	-0.108041	0.132	0.228	4.81576e-10
Tead1	6.55964e-06	-0.108149	0.534	0.626	0.139228
Impad1	0.000137254	-0.108351	0.615	0.681	1
Ctsf	1.42568e-12	-0.108374	0.165	0.264	3.02601e-08
Tmbim1	4.24154e-15	-0.108409	0.149	0.254	9.00266e-11
Foxo1	1.26151e-28	-0.108445	0.051	0.152	2.67756e-24
Cox8a	3.375e-11	-0.108628	0.996	0.996	7.16343e-07
mt-Nd5	3.56679e-06	-0.108773	0.989	0.994	0.0757052
Kidins220	2.31588e-08	-0.108785	0.337	0.435	0.000491546
Phpt1	1.03338e-08	-0.108825	0.316	0.413	0.000219335
Erbb2	5.58469e-12	-0.108847	0.203	0.309	1.18535e-07
Cuta	8.13172e-06	-0.108861	0.687	0.758	0.172596
Notch1	3.3796e-12	-0.108905	0.128	0.215	7.1732e-08
S1pr2	2.57468e-09	-0.109123	0.26	0.356	5.46476e-05
Kif2a	3.57966e-06	-0.10918	0.613	0.695	0.0759784
Scpep1	8.3029e-10	-0.109191	0.262	0.361	1.76229e-05
BC017643	5.36328e-12	-0.109476	0.173	0.266	1.13836e-07
Utrn	2.61268e-05	-0.109489	0.433	0.502	0.554542
Plin2	7.29163e-07	-0.109589	0.484	0.575	0.0154765
Glt8d1	1.32129e-07	-0.10968	0.36	0.447	0.00280443
Cacna1h	1.33594e-15	-0.109882	0.128	0.228	2.83553e-11
Ing2	6.34555e-11	-0.109883	0.284	0.39	1.34684e-06
Sorbs3	2.02491e-18	-0.109993	0.124	0.233	4.29787e-14
Syngr2	1.41089e-21	-0.110213	0.104	0.215	2.99461e-17
Sdf2	5.13419e-07	-0.110253	0.647	0.738	0.0108973
Lppos	8.76818e-10	-0.11036	0.249	0.346	1.86105e-05
Hmgcl	1.84635e-07	-0.11059	0.416	0.513	0.00391888
Manea	2.69054e-11	-0.110862	0.178	0.271	5.71066e-07
Ptk7	2.79595e-08	-0.11096	0.328	0.418	0.000593441
Dchs2	1.48512e-25	-0.111016	0.054	0.15	3.15217e-21
Clmn	6.00449e-15	-0.111191	0.108	0.198	1.27445e-10
Pmvk	1.06555e-07	-0.111314	0.464	0.555	0.00226164
Stra13	3.94216e-07	-0.111394	0.689	0.754	0.00836723
Alx1	5.5231e-22	-0.111466	0.076	0.177	1.17228e-17
Sfxn1	1.45634e-06	-0.11152	0.442	0.521	0.0309108
Vps29	8.45716e-07	-0.111651	0.775	0.843	0.0179503
R3hdm2	4.40795e-08	-0.111811	0.496	0.605	0.000935587
Mcee	9.72796e-09	-0.111827	0.371	0.472	0.000206476
Akr1a1	2.84687e-08	-0.111849	0.953	0.971	0.000604249
Prkar1a	8.73996e-08	-0.111892	0.814	0.873	0.00185506
Neto2	0.0307802	-0.111904	0.161	0.183	1
Tmem65	1.19462e-08	-0.111956	0.302	0.395	0.000253558
Ttc5	5.94076e-11	-0.112004	0.305	0.417	1.26093e-06
Tcn2	6.18826e-11	-0.112149	0.233	0.334	1.31346e-06
Qpct	1.48731e-18	-0.112159	0.081	0.173	3.15681e-14
Tmpo	2.20659e-05	-0.112237	0.743	0.803	0.468348
Tef	2.43651e-13	-0.112301	0.147	0.242	5.17149e-09
Pold4	3.16612e-09	-0.112435	0.313	0.415	6.72009e-05
Inpp4b	1.30263e-15	-0.112584	0.085	0.17	2.76482e-11
Ifi35	6.79386e-51	-0.112664	0.027	0.145	1.442e-46
Ttc21b	5.96389e-13	-0.112737	0.172	0.268	1.26583e-08
Dync1li2	4.4362e-09	-0.112742	0.39	0.49	9.41583e-05
Itfg1	8.10737e-11	-0.112829	0.283	0.385	1.72079e-06
Osr2	6.22334e-10	-0.112968	0.235	0.332	1.3209e-05
Idnk	7.89102e-09	-0.112971	0.339	0.439	0.000167487
9430020K01Rik	2.93915e-12	-0.112995	0.178	0.274	6.23835e-08
B2m	4.1888e-07	-0.113177	0.614	0.696	0.00889072
Dhrs3	2.67196e-05	-0.113407	0.283	0.349	0.567123
Mrps18a	1.09629e-06	-0.113408	0.605	0.692	0.0232688
Ggnbp2	7.08963e-06	-0.113642	0.598	0.693	0.150477
Hint2	1.37481e-07	-0.113771	0.507	0.611	0.00291804
Fgfr1op2	1.90078e-07	-0.113818	0.613	0.71	0.0040344
Timp1	2.35161e-10	-0.113862	0.258	0.357	4.99129e-06
Tpst1	4.84402e-09	-0.114124	0.382	0.482	0.000102814
Ptprs	4.15393e-07	-0.114168	0.798	0.87	0.00881671
Cyth3	1.37592e-11	-0.114485	0.174	0.266	2.92038e-07
Ost4	3.45242e-08	-0.114538	0.899	0.945	0.000732776
Rnf181	2.77162e-12	-0.114697	0.198	0.301	5.88276e-08
Obsl1	6.54058e-08	-0.115139	0.366	0.456	0.00138824
Copg1	2.63576e-07	-0.115199	0.58	0.673	0.0055944
Rnase4	3.74421e-07	-0.115505	0.324	0.401	0.00794709
Nqo2	7.00575e-21	-0.115516	0.093	0.197	1.48697e-16
Kpnb1	1.1639e-06	-0.115532	0.632	0.709	0.0247038
Bcorl1	3.90474e-12	-0.115606	0.202	0.302	8.28782e-08
Hk2	1.13926e-10	-0.115767	0.159	0.243	2.41808e-06
Adrbk2	1.72747e-15	-0.115933	0.125	0.224	3.66655e-11
Timm17a	1.18542e-06	-0.115936	0.64	0.703	0.0251605
Socs1	1.25255e-07	-0.116018	0.229	0.305	0.00265854
Gpi1	1.93744e-07	-0.116075	0.701	0.781	0.00411222
Aip	2.37437e-09	-0.116106	0.414	0.527	5.03961e-05
Akt2	1.10303e-09	-0.116109	0.309	0.406	2.34117e-05
Efs	1.83991e-09	-0.116109	0.318	0.418	3.9052e-05
Iqgap1	5.73168e-08	-0.116125	0.498	0.596	0.00121655
Ptpn13	2.30054e-10	-0.116163	0.259	0.359	4.8829e-06
Ifnar2	2.41929e-11	-0.11638	0.26	0.365	5.13495e-07
Clta	3.02479e-11	-0.116547	0.99	0.992	6.42013e-07
Flot2	1.18411e-15	-0.116598	0.142	0.244	2.51327e-11
Tmem11	4.30945e-08	-0.11672	0.507	0.612	0.000914681
Lrrfip1	1.53206e-10	-0.116789	0.217	0.308	3.2518e-06
Lman2	2.5268e-09	-0.116811	0.518	0.632	5.36313e-05
Mta2	7.37803e-10	-0.117019	0.343	0.45	1.56599e-05
Abhd4	4.34038e-16	-0.11709	0.127	0.227	9.21247e-12
Commd8	3.61951e-10	-0.117112	0.498	0.611	7.6824e-06
Sigmar1	2.42856e-07	-0.117143	0.403	0.49	0.00515461
Pde12	2.89745e-17	-0.117257	0.146	0.257	6.14983e-13
Isca1	1.69627e-19	-0.117291	0.158	0.283	3.60033e-15
Fam195b	4.42679e-06	-0.117304	0.833	0.89	0.0939586
Kirrel	4.51954e-11	-0.117634	0.239	0.338	9.59273e-07
Itgb1	4.76308e-08	-0.117736	0.906	0.962	0.00101096
Hspa5	2.03013e-06	-0.117895	0.979	0.996	0.0430896
Ybx3	1.5812e-07	-0.118064	0.689	0.775	0.00335609
Htra3	1.11948e-18	-0.118122	0.068	0.154	2.3761e-14
Atp6v0d1	1.66303e-10	-0.118333	0.537	0.647	3.52979e-06
Nudt16l1	1.66472e-10	-0.118502	0.369	0.487	3.53336e-06
Srsf9	7.02697e-11	-0.118638	0.916	0.948	1.49148e-06
Pbxip1	6.50529e-12	-0.118816	0.261	0.37	1.38075e-07
Scara3	4.4761e-16	-0.11884	0.171	0.284	9.50053e-12
1110001J03Rik	1.74983e-09	-0.118875	0.457	0.565	3.71401e-05
Mpzl1	1.08814e-09	-0.118921	0.599	0.71	2.30958e-05
Mrpl48	4.99414e-08	-0.118933	0.5	0.595	0.00106001
Rhobtb1	1.70156e-10	-0.118976	0.276	0.374	3.61156e-06
Lpcat3	1.61445e-09	-0.119017	0.283	0.381	3.42666e-05
Nhsl2	9.37641e-08	-0.119537	0.306	0.387	0.00199014
Xpnpep1	6.84055e-11	-0.119543	0.418	0.538	1.45191e-06
Prkaa2	1.42019e-50	-0.119575	0.017	0.118	3.01436e-46
Mllt10	7.24479e-09	-0.119752	0.383	0.485	0.000153771
Gem	3.18244e-05	-0.119912	0.165	0.219	0.675472
Maf1	2.45212e-09	-0.119962	0.37	0.469	5.20463e-05
Gpx3	7.79699e-11	-0.120171	0.183	0.274	1.65491e-06
Calm3	8.41172e-09	-0.12021	0.844	0.908	0.000178539
Rock1	2.00399e-06	-0.120224	0.737	0.82	0.0425346
Boc	2.82214e-09	-0.120231	0.321	0.426	5.99e-05
Hadha	9.05019e-08	-0.12026	0.718	0.789	0.0019209
Mapk1	5.00633e-09	-0.120276	0.516	0.621	0.000106259
Rab1b	3.01695e-09	-0.120435	0.465	0.571	6.40348e-05
Dazap1	1.70404e-08	-0.120742	0.64	0.738	0.000361683
A830082K12Rik	1.82469e-23	-0.120787	0.077	0.18	3.87291e-19
Cggbp1	4.92449e-07	-0.120826	0.669	0.754	0.0104522
Rras	3.5386e-09	-0.120894	0.528	0.635	7.51067e-05
Dnaja1	2.38136e-10	-0.120902	0.992	0.994	5.05444e-06
Kif5b	2.00758e-06	-0.120939	0.832	0.902	0.042611
Ephb3	6.78326e-09	-0.120949	0.292	0.387	0.000143975
Hnrnpl	2.53367e-09	-0.120958	0.588	0.697	5.37771e-05
Ghitm	4.62269e-08	-0.121018	0.484	0.58	0.000981167
Zfp608	9.35202e-09	-0.121174	0.328	0.426	0.000198497
Sfswap	1.18178e-08	-0.121379	0.45	0.55	0.000250834
Lrrc8c	1.5457e-15	-0.121543	0.15	0.255	3.28074e-11
Rab3il1	1.3059e-13	-0.121623	0.21	0.322	2.77177e-09
Ctdsp2	2.73323e-08	-0.121633	0.614	0.729	0.000580129
Ifrd1	1.61546e-10	-0.12166	0.276	0.377	3.42881e-06
Lmcd1	2.064e-14	-0.122061	0.072	0.148	4.38083e-10
Uck1	6.10686e-18	-0.122127	0.158	0.274	1.29618e-13
Cat	5.49864e-08	-0.122202	0.394	0.489	0.00116709
Gadd45g	0.0284338	-0.122345	0.178	0.204	1
Golim4	2.79081e-05	-0.122743	0.68	0.73	0.592348
Abhd11	3.62144e-11	-0.123073	0.374	0.494	7.68651e-07
Sgms1	1.28347e-15	-0.123076	0.205	0.324	2.72418e-11
Agpat3	5.1313e-12	-0.123323	0.325	0.439	1.08912e-07
Dpm2	3.15841e-07	-0.123519	0.57	0.656	0.00670372
Kif1a	1.41127e-25	-0.123541	0.074	0.183	2.99542e-21
Ttl	1.43406e-12	-0.123554	0.289	0.406	3.04379e-08
Erp44	6.59915e-08	-0.123581	0.508	0.599	0.00140067
Ube4b	6.34712e-09	-0.123677	0.501	0.598	0.000134718
Trpc5	7.06328e-27	-0.123745	0.035	0.118	1.49918e-22
Palm	3.51091e-12	-0.124031	0.267	0.38	7.45191e-08
Gm43101	2.91494e-54	-0.124297	0.019	0.128	6.18695e-50
Csnk2b	3.45827e-09	-0.124418	0.644	0.75	7.34019e-05
Ctbs	1.49497e-21	-0.12454	0.14	0.264	3.17307e-17
Bicd1	1.12336e-15	-0.124709	0.14	0.243	2.38433e-11
Mex3d	8.0274e-11	-0.124726	0.281	0.383	1.70382e-06
Hnrnpdl	4.67477e-08	-0.12485	0.858	0.913	0.00099222
Cdc42ep4	1.41631e-12	-0.124883	0.262	0.374	3.00612e-08
Cd34	7.87799e-11	-0.124949	0.176	0.264	1.6721e-06
Mcfd2	4.90212e-13	-0.125069	0.303	0.425	1.04048e-08
Tbx18	1.4316e-13	-0.125256	0.124	0.214	3.03857e-09
Gria1	1.35308e-22	-0.125257	0.046	0.128	2.87192e-18
Gusb	5.05514e-13	-0.125366	0.22	0.326	1.07295e-08
Cirbp	1.83389e-08	-0.125368	0.641	0.738	0.000389243
Csnk1d	8.76922e-10	-0.125448	0.423	0.536	1.86127e-05
Lmod1	8.51194e-29	-0.125487	0.027	0.108	1.80666e-24
Hoxb3os	2.087e-20	-0.125598	0.097	0.204	4.42966e-16
Cct5	9.55832e-08	-0.125699	0.947	0.966	0.00202875
Rragd	5.28724e-26	-0.125756	0.092	0.212	1.12222e-21
Hmbs	9.66893e-11	-0.125883	0.376	0.485	2.05223e-06
Sp3	6.43583e-08	-0.126392	0.525	0.629	0.00136601
Vegfa	1.93693e-09	-0.1264	0.282	0.377	4.11113e-05
Mpg	2.87578e-11	-0.126512	0.309	0.421	6.10384e-07
Dmd	1.95418e-20	-0.126745	0.076	0.17	4.14774e-16
Myh9	1.98251e-08	-0.126802	0.377	0.474	0.000420787
Rab11b	1.23822e-09	-0.127173	0.689	0.78	2.62811e-05
Sdhc	9.4055e-08	-0.127176	0.601	0.703	0.00199632
Hnrnpk	1.80683e-11	-0.127246	0.981	0.998	3.835e-07
Gm9885	7.43951e-20	-0.127363	0.084	0.181	1.57904e-15
Rasa4	7.36438e-21	-0.127687	0.109	0.22	1.56309e-16
Cacnb3	2.30948e-09	-0.127966	0.285	0.377	4.90188e-05
Gps1	6.50235e-09	-0.128013	0.601	0.696	0.000138012
Ikzf2	3.94778e-18	-0.128073	0.123	0.229	8.37915e-14
Mvk	1.92688e-10	-0.128077	0.297	0.395	4.08981e-06
Pcbd1	3.73024e-34	-0.128484	0.06	0.179	7.91744e-30
Bst2	4.14109e-16	-0.128488	0.092	0.182	8.78947e-12
Tax1bp3	5.42887e-09	-0.128625	0.662	0.757	0.000115228
Plscr3	5.29573e-07	-0.128683	0.562	0.656	0.0112402
Krt8	2.5687e-29	-0.128781	0.063	0.174	5.45208e-25
Fam96a	1.01495e-08	-0.128795	0.735	0.82	0.000215423
Psmd8	3.55649e-09	-0.128838	0.891	0.919	7.54866e-05
Nxn	1.96917e-09	-0.128935	0.596	0.7	4.17955e-05
Rbm39	3.75805e-14	-0.129059	0.996	1	7.97645e-10
Ppp1r9a	8.77682e-08	-0.12909	0.389	0.475	0.00186288
Tmc4	3.89521e-32	-0.12915	0.062	0.179	8.26758e-28
Evi5	4.73584e-09	-0.129253	0.57	0.674	0.000100518
Plxna2	2.32521e-26	-0.129275	0.08	0.195	4.93525e-22
Gyg	1.40554e-12	-0.129304	0.297	0.409	2.98326e-08
Ndufv3	8.18708e-10	-0.129454	0.776	0.848	1.73771e-05
Fam63b	1.37109e-14	-0.129454	0.175	0.281	2.91015e-10
Ilvbl	1.43857e-16	-0.129733	0.198	0.322	3.05337e-12
Ddx5	4.03576e-11	-0.129802	0.991	0.995	8.5659e-07
Dock1	1.05944e-06	-0.129834	0.507	0.589	0.0224867
Gpx4	7.51863e-12	-0.129984	0.968	0.981	1.59583e-07
Fgf13	7.80098e-20	-0.130018	0.073	0.165	1.65576e-15
Casp6	9.11972e-12	-0.130061	0.278	0.389	1.93566e-07
Nab2	4.29789e-16	-0.130073	0.223	0.347	9.12227e-12
Nkd1	3.58401e-17	-0.130129	0.176	0.291	7.60707e-13
Sik1	3.58449e-19	-0.130272	0.142	0.26	7.60808e-15
Adcy6	3.84847e-18	-0.130284	0.179	0.302	8.16838e-14
Gcc1	3.97112e-30	-0.130285	0.068	0.182	8.4287e-26
Prelid2	6.84611e-12	-0.130402	0.285	0.391	1.45309e-07
Rara	4.47973e-12	-0.130433	0.322	0.439	9.50822e-08
Mpnd	3.49384e-13	-0.130455	0.337	0.463	7.41568e-09
Aebp2	1.56149e-10	-0.130515	0.376	0.489	3.31426e-06
Farp1	4.54003e-08	-0.130696	0.459	0.55	0.000963621
Tubb6	5.88615e-12	-0.130778	0.195	0.289	1.24934e-07
Lyst	2.15239e-22	-0.130865	0.126	0.248	4.56846e-18
Dlx2	4.93305e-78	-0.131182	0.002	0.102	1.04704e-73
Fam178a	4.60867e-09	-0.131358	0.392	0.49	9.78189e-05
Scamp3	1.80983e-13	-0.131364	0.428	0.56	3.84137e-09
Snx17	1.38168e-07	-0.131762	0.616	0.703	0.00293262
Golga7	3.97243e-09	-0.131835	0.522	0.618	8.43147e-05
Ubtf	7.94814e-09	-0.131878	0.75	0.833	0.000168699
Kcnk3	4.59946e-26	-0.131988	0.055	0.153	9.76235e-22
Fam126a	1.3053e-19	-0.132183	0.133	0.249	2.7705e-15
Wnt5b	1.82881e-23	-0.132201	0.093	0.204	3.88166e-19
Tpd52l2	2.77718e-08	-0.13222	0.653	0.739	0.000589457
Bvht	1.31149e-31	-0.132306	0.079	0.205	2.78364e-27
Actr10	2.15925e-09	-0.132389	0.633	0.721	4.58301e-05
Tubb5	1.64735e-09	-0.132702	0.997	0.999	3.4965e-05
Pnrc1	9.85613e-06	-0.132738	0.866	0.899	0.209196
Hdac1	1.77034e-08	-0.132799	0.538	0.634	0.000375754
Chic2	1.72544e-08	-0.132801	0.662	0.753	0.000366225
Bscl2	2.53591e-22	-0.132858	0.128	0.252	5.38246e-18
Reep3	1.40629e-08	-0.132927	0.495	0.591	0.000298484
Mrpl23	1.85455e-09	-0.13351	0.545	0.668	3.93629e-05
Wnk1	2.21123e-06	-0.133523	0.703	0.773	0.0469333
Ssbp4	6.8464e-12	-0.133571	0.538	0.667	1.45315e-07
Gnai2	3.2608e-11	-0.133627	0.965	0.985	6.92106e-07
Aamp	5.65704e-09	-0.133677	0.647	0.755	0.000120071
Lin7a	5.69272e-42	-0.133797	0.025	0.123	1.20828e-37
Hsd17b11	4.29032e-15	-0.133917	0.232	0.353	9.10621e-11
Pea15a	2.24247e-13	-0.133933	0.33	0.449	4.75965e-09
Snx1	3.51641e-12	-0.134061	0.301	0.416	7.46357e-08
Lama4	3.71567e-06	-0.134123	0.4	0.472	0.078865
Sema6d	1.45097e-24	-0.134924	0.09	0.205	3.07967e-20
Chmp4b	1.05903e-10	-0.135054	0.72	0.83	2.2478e-06
Arpin	3.10599e-41	-0.135071	0.058	0.191	6.59247e-37
Eif2ak2	6.37818e-13	-0.135127	0.24	0.35	1.35377e-08
2210016F16Rik	3.86009e-15	-0.135139	0.305	0.438	8.19305e-11
Fam69c	5.69998e-52	-0.135435	0.026	0.142	1.20982e-47
Sult1a1	5.62661e-49	-0.135519	0.03	0.148	1.19425e-44
Pdha1	1.37801e-09	-0.135524	0.464	0.573	2.92483e-05
Cacna2d1	1.21442e-18	-0.135528	0.178	0.302	2.57761e-14
Tmx2	6.50767e-17	-0.135614	0.209	0.332	1.38125e-12
Tmx3	6.6755e-13	-0.135643	0.32	0.439	1.41687e-08
Snapc5	6.63965e-11	-0.135854	0.428	0.545	1.40927e-06
Taf6l	5.66198e-12	-0.135877	0.362	0.481	1.20176e-07
Pbx1	2.15846e-10	-0.13603	0.95	0.978	4.58132e-06
Cdk9	1.25942e-11	-0.136362	0.434	0.552	2.67311e-07
Hmgcs2	1.19599e-37	-0.136415	0.018	0.102	2.53849e-33
2024-03-11	4.32338e-28	-0.136473	0.034	0.119	9.17638e-24
Ccdc8	1.07036e-12	-0.13682	0.397	0.52	2.27185e-08
Mturn	1.44762e-28	-0.136865	0.103	0.235	3.07258e-24
Anapc5	5.91579e-11	-0.137012	0.861	0.931	1.25563e-06
Ptgs1	9.78979e-52	-0.137188	0.027	0.145	2.07788e-47
Blcap	1.69294e-13	-0.13724	0.269	0.389	3.59327e-09
Reck	1.76425e-12	-0.137278	0.282	0.394	3.74462e-08
Lgalsl	9.64515e-14	-0.137286	0.282	0.401	2.04718e-09
Tmem59	1.99293e-11	-0.137548	0.902	0.941	4.22999e-07
B3gnt8	1.84701e-57	-0.137859	0.027	0.153	3.92028e-53
Rtn4	6.80225e-11	-0.138084	0.869	0.937	1.44378e-06
Lamtor1	1.78966e-10	-0.138088	0.788	0.868	3.79856e-06
E2f5	3.38731e-15	-0.138293	0.251	0.369	7.18956e-11
Eef1a1	3.55134e-36	-0.138375	1	1	7.53772e-32
Sh3bp5	5.51493e-08	-0.138424	0.344	0.429	0.00117054
Zfp568	9.27794e-21	-0.138472	0.171	0.303	1.96924e-16
Eif2s3x	3.44575e-10	-0.138545	0.414	0.522	7.3136e-06
Rcn3	3.59184e-12	-0.13859	0.965	0.974	7.62367e-08
Dach1	1.2988e-44	-0.13873	0.029	0.137	2.7567e-40
Sra1	1.50097e-08	-0.138833	0.764	0.861	0.000318581
F3	4.69012e-31	-0.138886	0.066	0.183	9.95477e-27
Tgfbr3	3.05041e-16	-0.138974	0.181	0.295	6.4745e-12
Gnb4	3.75363e-11	-0.139121	0.418	0.539	7.96708e-07
Col4a3bp	1.61331e-13	-0.139136	0.357	0.485	3.42425e-09
Hadh	2.40237e-08	-0.139242	0.685	0.773	0.000509902
Map1lc3b	2.8836e-09	-0.139248	0.892	0.93	6.12044e-05
Etl4	2.91204e-12	-0.139321	0.26	0.367	6.18082e-08
Cyc1	3.40193e-10	-0.139474	0.674	0.768	7.22059e-06
Tgfbr1	1.59667e-11	-0.139604	0.354	0.462	3.38894e-07
Cpd	9.48824e-11	-0.139869	0.324	0.428	2.01388e-06
Dbp	8.60304e-21	-0.139994	0.113	0.226	1.826e-16
Leprot	7.24971e-12	-0.1402	0.445	0.558	1.53875e-07
Ppp2r1a	9.17925e-10	-0.140206	0.606	0.706	1.9483e-05
Tbxa2r	7.90751e-28	-0.140383	0.098	0.226	1.67837e-23
Sorl1	1.05067e-15	-0.140527	0.143	0.244	2.23006e-11
Tpp1	8.60164e-21	-0.140684	0.191	0.331	1.8257e-16
Echs1	2.86135e-07	-0.14084	0.707	0.767	0.00607321
Ndufs2	3.1956e-10	-0.14089	0.849	0.908	6.78267e-06
Nfe2l2	1.29579e-13	-0.141156	0.344	0.48	2.75031e-09
Sat1	5.1577e-12	-0.141252	0.215	0.315	1.09472e-07
Astn2	1.59282e-38	-0.141334	0.041	0.153	3.38077e-34
Arhgap12	6.12915e-19	-0.141386	0.226	0.365	1.30091e-14
Unc13b	5.98561e-51	-0.141543	0.031	0.154	1.27045e-46
Gm10076	1.26497e-17	-0.141877	0.997	0.998	2.6849e-13
Chmp2a	4.48069e-10	-0.141982	0.746	0.827	9.51027e-06
Arhgap6	8.60379e-31	-0.141992	0.069	0.186	1.82615e-26
Ginm1	8.04571e-14	-0.142158	0.37	0.499	1.7077e-09
Ptprk	1.68416e-14	-0.142285	0.163	0.265	3.57463e-10
Eps15	3.32176e-15	-0.14229	0.246	0.368	7.05044e-11
Bloc1s1	3.70334e-16	-0.142402	0.317	0.455	7.86033e-12
Rbm42	1.69765e-09	-0.142459	0.516	0.625	3.60326e-05
Arl2bp	1.67358e-13	-0.142475	0.379	0.499	3.55218e-09
Pgm5	8.39662e-15	-0.142565	0.248	0.37	1.78218e-10
Sdhb	3.79468e-09	-0.142596	0.72	0.818	8.05421e-05
Tmem165	3.85363e-12	-0.142787	0.837	0.903	8.17933e-08
Fam173a	5.60656e-15	-0.142815	0.372	0.512	1.18999e-10
Gstp1	5.56388e-11	-0.142832	0.451	0.555	1.18093e-06
Dmpk	1.88642e-37	-0.14286	0.065	0.195	4.00392e-33
Tusc2	2.04603e-16	-0.142988	0.234	0.355	4.3427e-12
Oxnad1	3.1198e-17	-0.143298	0.16	0.27	6.62179e-13
Arhgef12	2.87625e-10	-0.143413	0.411	0.522	6.10483e-06
Tor2a	2.124e-13	-0.143684	0.483	0.615	4.50819e-09
Scd2	3.56365e-08	-0.143886	0.861	0.908	0.000756384
B3gat3	7.12203e-14	-0.143928	0.409	0.542	1.51165e-09
Orai3	2.21728e-23	-0.143992	0.169	0.314	4.70618e-19
Cap1	1.99084e-17	-0.144027	0.29	0.43	4.22555e-13
Hif3a	1.71935e-29	-0.144136	0.101	0.233	3.64933e-25
Igf2bp3	8.29458e-11	-0.144224	0.569	0.682	1.76052e-06
Tenm2	5.95492e-34	-0.144272	0.055	0.171	1.26393e-29
Sars	9.53976e-10	-0.144349	0.586	0.688	2.02481e-05
Sdf4	2.07364e-09	-0.14447	0.596	0.696	4.40131e-05
Cbx6	7.00515e-14	-0.144602	0.435	0.586	1.48684e-09
Acyp1	9.94962e-15	-0.144615	0.336	0.464	2.11181e-10
Naga	2.12382e-21	-0.144632	0.134	0.254	4.50781e-17
Tra2b	1.67438e-09	-0.144889	0.819	0.863	3.55388e-05
Smim20	4.1038e-18	-0.144919	0.233	0.369	8.71031e-14
Hspb11	1.40354e-12	-0.145392	0.585	0.697	2.97902e-08
Dnttip2	1.795e-10	-0.145468	0.584	0.698	3.80989e-06
Sema3a	0.000537765	-0.145588	0.475	0.526	1
Uba7	9.55388e-24	-0.14562	0.15	0.287	2.02781e-19
Efhd2	1.81245e-14	-0.145785	0.203	0.312	3.84692e-10
Flii	7.05921e-17	-0.145842	0.261	0.389	1.49832e-12
Myadm	1.86265e-15	-0.145846	0.291	0.424	3.95347e-11
Il11ra1	3.02492e-10	-0.145877	0.832	0.909	6.42039e-06
Zdbf2	1.49604e-07	-0.145891	0.447	0.533	0.00317534
Pycard	1.01544e-17	-0.145919	0.198	0.323	2.15526e-13
Churc1	1.23463e-13	-0.146055	0.431	0.561	2.6205e-09
Sncg	6.96543e-27	-0.146122	0.033	0.116	1.47841e-22
Rdh10	3.50294e-06	-0.1462	0.37	0.444	0.0743498
a	3.00726e-22	-0.14658	0.089	0.194	6.38291e-18
Postn	7.84165e-09	-0.146846	0.878	0.966	0.000166439
Prr13	2.01597e-12	-0.146892	0.351	0.468	4.27889e-08
Mdh1	6.93086e-10	-0.146902	0.803	0.875	1.47108e-05
2024-09-02	5.46997e-12	-0.147049	0.846	0.932	1.161e-07
Mfsd10	3.55745e-16	-0.147088	0.339	0.469	7.55069e-12
Rit1	4.17979e-15	-0.147205	0.276	0.397	8.87161e-11
Ak3	2.06135e-16	-0.147397	0.256	0.381	4.37522e-12
Cux2	5.24741e-26	-0.147486	0.068	0.172	1.11376e-21
Tcf12	5.8552e-05	-0.147522	0.736	0.788	1
Agtrap	4.88377e-26	-0.147673	0.127	0.26	1.03658e-21
Pbx2	8.89558e-10	-0.147765	0.506	0.602	1.88809e-05
Hey1	1.16827e-43	-0.147839	0.047	0.177	2.47965e-39
Tgfbr2	4.3318e-11	-0.147939	0.374	0.49	9.19426e-07
Vwa5a	1.22442e-18	-0.147949	0.188	0.312	2.59883e-14
Nsmce1	9.14916e-12	-0.148076	0.614	0.743	1.94191e-07
Sri	1.86335e-09	-0.148082	0.826	0.892	3.95495e-05
Add3	2.71778e-18	-0.148459	0.532	0.719	5.76849e-14
Rpp25	1.54098e-33	-0.148568	0.055	0.167	3.27073e-29
Coro1b	7.08601e-15	-0.148574	0.304	0.435	1.504e-10
Rad23a	5.11987e-12	-0.148654	0.324	0.443	1.08669e-07
F830016B08Rik	3.75086e-76	-0.148908	0.004	0.107	7.96121e-72
Sdhd	9.391e-11	-0.149089	0.613	0.72	1.99324e-06
Il1rapl1	2.21564e-26	-0.149166	0.097	0.22	4.7027e-22
Mrpl27	5.73722e-12	-0.149225	0.631	0.747	1.21773e-07
Gabra3	4.71706e-50	-0.149499	0.022	0.131	1.0012e-45
Pspc1	3.05076e-14	-0.149527	0.367	0.491	6.47523e-10
Ror1	6.09391e-14	-0.149554	0.282	0.404	1.29343e-09
Angptl4	7.97539e-21	-0.149648	0.343	0.516	1.69278e-16
Map4	2.11089e-11	-0.149781	0.498	0.62	4.48035e-07
Kdelr1	9.71581e-13	-0.14987	0.879	0.943	2.06218e-08
Afap1	1.51184e-13	-0.149955	0.4	0.531	3.20888e-09
Zhx1	1.51434e-18	-0.150134	0.241	0.378	3.21418e-14
Oxa1l	1.22624e-16	-0.15029	0.335	0.476	2.6027e-12
Lrrn2	3.56745e-39	-0.150431	0.049	0.168	7.5719e-35
Irf1	8.68968e-53	-0.150501	0.035	0.163	1.84438e-48
Fkbp1a	1.94271e-09	-0.15057	0.839	0.904	4.1234e-05
Otub1	3.95565e-11	-0.150615	0.602	0.718	8.39587e-07
Akap8l	8.10576e-14	-0.150922	0.325	0.448	1.72045e-09
Sntg1	5.92703e-80	-0.151036	0.006	0.12	1.25801e-75
Gab1	3.02427e-13	-0.151121	0.376	0.502	6.41902e-09
Kdr	2.92702e-34	-0.151245	0.044	0.151	6.21259e-30
Naalad2	3.91144e-34	-0.151399	0.068	0.194	8.30203e-30
Dync1h1	5.48221e-11	-0.151415	0.631	0.747	1.1636e-06
Arhgap5	8.19002e-12	-0.151451	0.717	0.81	1.73833e-07
Dsg2	8.5672e-39	-0.151512	0.027	0.125	1.81839e-34
Ccdc141	6.52692e-13	-0.15178	0.204	0.309	1.38534e-08
9530068E07Rik	1.40167e-09	-0.151832	0.634	0.724	2.97505e-05
Hspa8	2.25785e-11	-0.152209	0.998	0.999	4.79228e-07
Atp5c1	5.64882e-13	-0.152234	0.962	0.989	1.19896e-08
Dpp3	2.10657e-13	-0.152495	0.37	0.489	4.4712e-09
Sh2d3c	1.57989e-39	-0.152675	0.068	0.205	3.35332e-35
Fh1	4.44861e-12	-0.152681	0.412	0.531	9.44218e-08
Tsix	9.00838e-84	-0.152834	0.004	0.118	1.91203e-79
Degs1	9.13298e-16	-0.15292	0.456	0.598	1.93847e-11
Tmem106b	2.09276e-14	-0.15314	0.399	0.535	4.44188e-10
Cdkn2d	6.16651e-20	-0.153321	0.243	0.385	1.30884e-15
Ifngr2	1.10671e-12	-0.153402	0.369	0.485	2.34899e-08
Cfl2	3.45163e-13	-0.153446	0.765	0.851	7.3261e-09
Susd4	3.97083e-41	-0.153549	0.044	0.162	8.42809e-37
Car11	3.38334e-37	-0.153597	0.073	0.208	7.18114e-33
Os9	8.68186e-12	-0.153898	0.434	0.546	1.84272e-07
Npc2	1.28868e-12	-0.153909	0.939	0.977	2.73522e-08
P4hb	8.43016e-12	-0.153963	0.931	0.961	1.7893e-07
Jup	2.24635e-20	-0.154131	0.17	0.292	4.76788e-16
Arhgdia	1.35948e-12	-0.154156	0.786	0.875	2.8855e-08
Gnai3	1.34894e-09	-0.154237	0.756	0.837	2.86313e-05
Smc2	1.42202e-07	-0.154315	0.5	0.586	0.00301823
Srpx2	4.47494e-45	-0.154403	0.049	0.18	9.49806e-41
Pclo	7.50453e-49	-0.15443	0.019	0.121	1.59284e-44
Adam19	1.04946e-16	-0.154431	0.289	0.429	2.22749e-12
Adam22	1.59205e-23	-0.154683	0.127	0.251	3.37913e-19
Btbd2	4.54666e-13	-0.154816	0.338	0.459	9.65029e-09
Sertad1	7.50118e-20	-0.154852	0.197	0.328	1.59213e-15
Sptssa	5.38851e-10	-0.154869	0.808	0.872	1.14371e-05
Cd99l2	8.21386e-23	-0.154931	0.215	0.364	1.74339e-18
Vegfc	1.66332e-21	-0.155103	0.092	0.195	3.5304e-17
Ccdc6	4.52939e-19	-0.155208	0.284	0.427	9.61363e-15
Baiap2	2.01961e-29	-0.15524	0.086	0.209	4.28662e-25
Fbln2	0.0246364	-0.155255	0.711	0.714	1
Ezr	1.09486e-44	-0.155294	0.042	0.166	2.32383e-40
Eif3i	6.27291e-16	-0.155859	0.941	0.972	1.33142e-11
Hadhb	3.74513e-13	-0.155975	0.501	0.626	7.94904e-09
Pabpc1	2.4269e-13	-0.156174	0.943	0.966	5.15109e-09
Gltp	3.95403e-19	-0.156201	0.233	0.37	8.39242e-15
Pth	7.58545e-130	-0.156246	0	0.152	1.61001e-125
Lhfpl2	3.38516e-08	-0.156795	0.71	0.77	0.000718501
Ap2m1	2.16443e-12	-0.156878	0.732	0.827	4.59401e-08
Col5a3	9.47457e-50	-0.157172	0.034	0.158	2.01098e-45
Dennd5b	9.84032e-14	-0.157348	0.302	0.418	2.08861e-09
Aggf1	4.1302e-16	-0.15753	0.356	0.492	8.76635e-12
Mgat2	2.27315e-12	-0.157941	0.528	0.643	4.82476e-08
Hoxa4	1.18355e-09	-0.158033	0.064	0.117	2.51208e-05
Eef2k	3.65176e-19	-0.158325	0.239	0.374	7.75087e-15
Bmp1	5.65913e-16	-0.158499	0.397	0.545	1.20115e-11
Adamtsl1	3.06143e-07	-0.158615	0.283	0.363	0.00649788
Zdhhc2	6.2871e-34	-0.158667	0.069	0.193	1.33444e-29
Wbp1l	8.68862e-15	-0.158734	0.268	0.386	1.84416e-10
Fis1	1.3555e-15	-0.158763	0.923	0.96	2.87705e-11
Wsb2	5.3897e-19	-0.158778	0.283	0.43	1.14396e-14
Hivep1	1.32917e-16	-0.158883	0.246	0.375	2.82117e-12
Tbc1d7	7.46594e-20	-0.158925	0.283	0.432	1.58465e-15
Paics	1.22995e-12	-0.159014	0.707	0.793	2.61058e-08
Phactr1	3.56423e-33	-0.159421	0.056	0.17	7.56508e-29
Gm11627	7.284e-15	-0.159536	0.316	0.443	1.54603e-10
Rala	3.83213e-12	-0.159585	0.788	0.875	8.13369e-08
Ptov1	3.24169e-14	-0.16017	0.968	0.984	6.88048e-10
Cachd1	8.42723e-11	-0.160201	0.452	0.567	1.78868e-06
Hexb	4.43298e-26	-0.160233	0.145	0.281	9.40901e-22
Prpf19	2.06939e-11	-0.160288	0.567	0.683	4.39228e-07
Zeb2os	9.88141e-73	-0.160633	0.029	0.18	2.09733e-68
Plscr1	6.44797e-24	-0.160759	0.138	0.266	1.36858e-19
Maf	5.07893e-05	-0.160887	0.416	0.473	1
Egln2	6.01711e-15	-0.160902	0.473	0.602	1.27713e-10
Vamp3	3.02235e-13	-0.160944	0.488	0.599	6.41494e-09
Ensa	7.01399e-14	-0.161053	0.485	0.609	1.48872e-09
Maoa	5.93593e-19	-0.16116	0.22	0.35	1.2599e-14
Dazap2	1.73096e-16	-0.161207	0.308	0.442	3.67397e-12
Arf1	3.39326e-15	-0.16145	0.957	0.98	7.2022e-11
Zfr	2.83217e-11	-0.161462	0.738	0.841	6.01128e-07
Manbal	4.95588e-15	-0.161493	0.49	0.63	1.05189e-10
Spon2	6.36373e-21	-0.161506	0.072	0.165	1.3507e-16
Bche	1.08011e-74	-0.161581	0.016	0.148	2.29254e-70
Anp32a	1.60943e-13	-0.161781	0.919	0.961	3.41601e-09
Crtap	1.22781e-12	-0.163235	0.55	0.661	2.60602e-08
Kcnb2	4.61158e-32	-0.163277	0.113	0.26	9.78809e-28
Gnptab	7.45334e-23	-0.163644	0.141	0.266	1.58197e-18
Sipa1l2	4.60147e-44	-0.164608	0.071	0.218	9.76662e-40
Eif3l	1.15441e-13	-0.164888	0.675	0.776	2.45024e-09
Mmp17	4.93599e-77	-0.165262	0.013	0.141	1.04766e-72
Hmgn2	4.1378e-13	-0.165388	0.957	0.979	8.78248e-09
Il17rd	4.11987e-22	-0.165593	0.202	0.344	8.74442e-18
Ccdc12	6.65429e-13	-0.165643	0.57	0.687	1.41237e-08
Cers4	3.80569e-31	-0.165763	0.148	0.305	8.07757e-27
Babam1	1.44578e-19	-0.165779	0.287	0.428	3.06867e-15
Atp5g2	1.77422e-16	-0.166006	0.982	0.991	3.76579e-12
Yy1	1.05676e-13	-0.166781	0.628	0.754	2.24298e-09
Cyhr1	2.60239e-13	-0.167264	0.596	0.707	5.52358e-09
Kcnab1	3.95637e-52	-0.167361	0.051	0.198	8.3974e-48
Tmem128	7.6052e-18	-0.167371	0.376	0.526	1.6142e-13
Taf7	2.58788e-11	-0.167412	0.652	0.747	5.49278e-07
Zbtb7a	2.21722e-19	-0.167497	0.302	0.443	4.70605e-15
Loxl1	1.37273e-12	-0.167639	0.394	0.51	2.91361e-08
Smim7	2.19972e-13	-0.168116	0.681	0.781	4.66891e-09
Gabarapl2	3.21861e-14	-0.168323	0.712	0.809	6.83151e-10
Mkks	2.34632e-14	-0.168603	0.552	0.69	4.98007e-10
S100a16	8.72384e-28	-0.168755	0.098	0.225	1.85164e-23
Slc20a1	8.65087e-30	-0.169126	0.108	0.241	1.83615e-25
Zbtb7c	1.62612e-69	-0.16929	0.021	0.156	3.45144e-65
Ctsa	4.90752e-17	-0.169858	0.368	0.508	1.04162e-12
Rpn2	2.59951e-13	-0.170147	0.727	0.824	5.51745e-09
Mprip	3.44438e-12	-0.170209	0.693	0.793	7.3107e-08
Frat2	3.28736e-33	-0.170295	0.088	0.221	6.97742e-29
Dnajb4	1.15027e-12	-0.170811	0.367	0.477	2.44144e-08
Socs2	4.10517e-09	-0.170886	0.397	0.499	8.71322e-05
Pear1	1.18304e-60	-0.170896	0.05	0.21	2.51101e-56
Impdh2	5.80331e-16	-0.171022	0.763	0.858	1.23175e-11
Spats2l	9.1279e-10	-0.171046	0.665	0.75	1.9374e-05
Smarca2	3.80351e-10	-0.171559	0.858	0.913	8.07295e-06
Ntrk1	3.92296e-78	-0.172395	0.014	0.148	8.32648e-74
Nfkbiz	1.4532e-21	-0.172577	0.129	0.247	3.08443e-17
Eea1	1.45765e-14	-0.172971	0.466	0.598	3.09387e-10
Hacd4	9.108e-27	-0.173464	0.162	0.306	1.93317e-22
Ktn1	1.68979e-13	-0.173537	0.606	0.723	3.58658e-09
Asah1	6.42874e-13	-0.173568	0.469	0.586	1.3645e-08
Plcxd3	7.65831e-40	-0.173599	0.033	0.139	1.62548e-35
Camk2n1	1.34815e-16	-0.174081	0.217	0.339	2.86145e-12
Map3k1	9.98369e-23	-0.174117	0.192	0.334	2.11904e-18
Pttg1ip	6.85039e-16	-0.174134	0.413	0.545	1.454e-11
Pcdh11x	3.69231e-23	-0.174375	0.138	0.267	7.83693e-19
Lbh	2.00043e-17	-0.174665	0.194	0.312	4.24591e-13
Chst2	8.92963e-14	-0.174863	0.203	0.305	1.89531e-09
Rassf8	7.07702e-18	-0.175304	0.244	0.371	1.5021e-13
Tcta	1.1288e-33	-0.175632	0.138	0.297	2.39588e-29
Glmp	7.64632e-16	-0.175957	0.376	0.511	1.62293e-11
Atp1b3	4.1275e-14	-0.176056	0.375	0.491	8.76063e-10
mt-Cytb	1.65253e-45	-0.176075	1	1	3.5075e-41
Hexa	1.41582e-18	-0.176187	0.411	0.561	3.00507e-14
Cdc42	4.62738e-21	-0.176271	0.984	0.992	9.82161e-17
Pja1	1.38293e-14	-0.176399	0.519	0.643	2.93527e-10
Cdkn2b	1.42854e-36	-0.17649	0.027	0.12	3.03207e-32
Puf60	5.80391e-16	-0.176568	0.584	0.718	1.23188e-11
Rspo3	1.064e-17	-0.176793	0.506	0.676	2.25833e-13
Stub1	8.83192e-15	-0.1769	0.866	0.927	1.87458e-10
Col6a3	2.33074e-17	-0.177015	0.633	0.793	4.94699e-13
Cntn4	2.40614e-54	-0.17707	0.025	0.143	5.10704e-50
Scp2	1.02216e-13	-0.177143	0.719	0.823	2.16953e-09
Ndufv1	8.84927e-16	-0.177252	0.593	0.724	1.87826e-11
Laptm4a	4.23769e-18	-0.177277	0.982	0.997	8.99449e-14
Ssr3	7.79864e-16	-0.177505	0.884	0.941	1.65526e-11
Kcnip4	5.06361e-69	-0.177547	0.011	0.125	1.07475e-64
Sepw1	9.64768e-25	-0.177623	0.997	0.999	2.04772e-20
Prkca	4.98197e-15	-0.177756	0.279	0.397	1.05742e-10
Mdh2	2.05964e-14	-0.177806	0.818	0.893	4.37159e-10
Cc2d2a	2.26569e-24	-0.177909	0.156	0.292	4.80893e-20
Dact2	1.87397e-79	-0.178237	0.02	0.165	3.97749e-75
Tob1	1.60695e-27	-0.178479	0.174	0.324	3.41076e-23
Snhg18	2.27468e-14	-0.178927	0.768	0.855	4.82801e-10
Lta4h	5.46248e-18	-0.179124	0.366	0.504	1.15941e-13
Eef2	1.09814e-22	-0.17939	0.991	0.998	2.33081e-18
Flnc	1.19402e-15	-0.179567	0.48	0.627	2.53432e-11
Lrpap1	7.74867e-15	-0.179913	0.71	0.817	1.64466e-10
Plscr4	1.08348e-46	-0.180018	0.077	0.237	2.29969e-42
Arpc4	1.39457e-15	-0.180216	0.553	0.696	2.95997e-11
Twsg1	4.49763e-14	-0.180474	0.482	0.607	9.54621e-10
Fkbp10	1.07118e-15	-0.180646	0.556	0.694	2.27358e-11
Copz2	5.02147e-12	-0.180857	0.738	0.819	1.06581e-07
Nefm	0.00111712	-0.181192	0.142	0.179	1
Gstm1	7.09926e-30	-0.181845	0.192	0.361	1.50682e-25
Zcchc3	6.73135e-15	-0.181939	0.509	0.638	1.42873e-10
Ddost	2.97053e-17	-0.182239	0.848	0.914	6.30495e-13
Cox6b2	9.19497e-20	-0.182441	0.3	0.459	1.95163e-15
Hist1h2bc	8.00912e-10	-0.182573	0.142	0.222	1.69994e-05
Trim8	5.58313e-31	-0.182695	0.17	0.332	1.18502e-26
Slc25a4	1.28617e-25	-0.182712	0.995	0.996	2.72989e-21
Chmp1a	1.41438e-19	-0.182926	0.335	0.486	3.00201e-15
Tle4	3.77846e-21	-0.182951	0.203	0.34	8.01979e-17
Nipsnap3b	2.61335e-19	-0.182994	0.314	0.463	5.54684e-15
Trim35	3.57888e-15	-0.183031	0.438	0.571	7.59617e-11
Bdnf	3.45974e-21	-0.183117	0.077	0.174	7.34329e-17
Gm12840	3.59418e-46	-0.183256	0.047	0.179	7.62864e-42
Arpc1a	3.78671e-16	-0.183334	0.836	0.921	8.03729e-12
Tns1	3.71269e-16	-0.183543	0.35	0.482	7.88019e-12
Itga8	1.07386e-15	-0.183763	0.179	0.284	2.27927e-11
Arf5	3.14213e-21	-0.183897	0.989	0.997	6.66916e-17
Col1a2	8.65936e-11	-0.18452	0.995	1	1.83795e-06
Atp5d	2.24061e-24	-0.184713	0.979	0.991	4.75569e-20
Dhrs7	5.07483e-28	-0.185155	0.17	0.321	1.07713e-23
Alkbh7	2.024e-25	-0.185353	0.235	0.395	4.29593e-21
Skap2	5.58697e-28	-0.185474	0.157	0.305	1.18583e-23
Ahnak2	4.60962e-20	-0.185604	0.145	0.262	9.78393e-16
Abhd14b	2.684e-49	-0.185605	0.092	0.265	5.69679e-45
Pde5a	3.26991e-32	-0.18573	0.138	0.293	6.94038e-28
Mbd2	3.98762e-22	-0.185803	0.364	0.531	8.46372e-18
B4gat1	5.30001e-21	-0.185832	0.29	0.434	1.12493e-16
Pttg1	4.87947e-16	-0.186006	0.395	0.521	1.03567e-11
Idh3b	1.98017e-16	-0.186122	0.572	0.706	4.20291e-12
Fap	1.4663e-20	-0.186135	0.221	0.356	3.11223e-16
Vdac1	1.61482e-16	-0.186203	0.877	0.931	3.42746e-12
Arhgdib	4.55432e-29	-0.187098	0.129	0.267	9.66655e-25
Anxa6	1.45939e-15	-0.187331	0.772	0.894	3.09756e-11
Mgmt	2.80999e-31	-0.18752	0.171	0.333	5.96421e-27
Arl6ip5	5.19193e-19	-0.187999	0.388	0.533	1.10199e-14
Acyp2	1.38415e-40	-0.188634	0.12	0.29	2.93787e-36
C2cd2	2.03389e-44	-0.188884	0.076	0.227	4.31693e-40
Dock11	3.62716e-16	-0.18908	0.258	0.383	7.69865e-12
Pcbd2	6.3602e-18	-0.189408	0.389	0.528	1.34995e-13
Fip1l1	9.66573e-15	-0.189484	0.752	0.832	2.05155e-10
Zc2hc1a	1.34128e-17	-0.19013	0.378	0.513	2.84686e-13
Tac2	1.22382e-85	-0.190174	0.005	0.124	2.59755e-81
Trim59	2.19592e-16	-0.19048	0.227	0.343	4.66084e-12
Slc3a2	3.79084e-17	-0.19054	0.425	0.568	8.04607e-13
B4galt1	4.85412e-25	-0.190573	0.249	0.406	1.03029e-20
Meis3	5.7563e-28	-0.190759	0.2	0.357	1.22177e-23
Sema5a	2.13174e-15	-0.190885	0.506	0.654	4.52462e-11
Col4a2	1.10906e-14	-0.19089	0.368	0.484	2.35398e-10
Rock2	3.88558e-12	-0.191538	0.54	0.645	8.24714e-08
Rsu1	5.72226e-17	-0.19196	0.672	0.802	1.21455e-12
Rtn3	5.53021e-17	-0.193111	0.684	0.804	1.17379e-12
Trappc1	4.26533e-16	-0.193166	0.718	0.815	9.05316e-12
Nr3c1	2.17654e-18	-0.193168	0.384	0.525	4.6197e-14
Ggh	8.3429e-28	-0.193417	0.274	0.45	1.77078e-23
Sumf2	4.56623e-17	-0.193436	0.455	0.593	9.69182e-13
Npr3	9.11833e-18	-0.193512	0.149	0.258	1.93537e-13
Plekhg3	1.18646e-58	-0.193674	0.071	0.245	2.51827e-54
Pck2	1.69401e-34	-0.193689	0.178	0.353	3.59554e-30
Fndc3c1	1.44332e-23	-0.193709	0.127	0.248	3.06345e-19
Fndc3a	1.03067e-14	-0.193857	0.615	0.749	2.1876e-10
Camk2d	5.77598e-17	-0.193934	0.46	0.603	1.22595e-12
Ptp4a2	1.49087e-16	-0.19417	0.836	0.909	3.16437e-12
Mesdc2	4.06693e-17	-0.1942	0.582	0.713	8.63207e-13
Cops6	5.53845e-16	-0.19438	0.788	0.861	1.17554e-11
Tusc3	2.19747e-18	-0.194724	0.533	0.666	4.66414e-14
Mpv17	4.31356e-21	-0.195525	0.396	0.554	9.15552e-17
Kdelc2	3.57567e-26	-0.195707	0.223	0.382	7.58935e-22
2024-03-02	1.95697e-15	-0.195862	0.612	0.723	4.15368e-11
Fer	2.84191e-21	-0.196263	0.347	0.497	6.03195e-17
Grn	2.13963e-21	-0.197545	0.443	0.604	4.54137e-17
Blmh	5.79396e-18	-0.197556	0.683	0.789	1.22977e-13
Smtnl2	4.3192e-66	-0.198105	0.052	0.22	9.1675e-62
Kank1	2.31473e-36	-0.198438	0.132	0.294	4.91302e-32
Id2	8.29085e-09	-0.198906	0.695	0.789	0.000175973
Cope	6.41592e-16	-0.198913	0.766	0.857	1.36178e-11
Tprgl	1.71309e-15	-0.199007	0.59	0.718	3.63604e-11
Plekhh2	7.14861e-29	-0.199063	0.202	0.366	1.51729e-24
Nedd4	4.6658e-29	-0.199105	0.998	0.999	9.90316e-25
Pcdh7	1.26324e-20	-0.199177	0.371	0.539	2.68124e-16
Zcchc24	2.94551e-15	-0.199216	0.471	0.595	6.25185e-11
Glis2	7.59316e-32	-0.199488	0.205	0.376	1.61165e-27
Cpt1a	1.0358e-39	-0.199514	0.133	0.303	2.19849e-35
Blvrb	3.38322e-19	-0.199553	0.53	0.673	7.18089e-15
Abi1	6.51762e-23	-0.199652	0.389	0.55	1.38336e-18
Rnf187	9.66365e-18	-0.199957	0.751	0.86	2.05111e-13
Rarb	1.42634e-26	-0.19999	0.258	0.427	3.02741e-22
Sphkap	6.87391e-82	-0.200173	0.008	0.131	1.45899e-77
Dpm1	1.75968e-15	-0.2005	0.52	0.637	3.73493e-11
Dapk1	7.36697e-25	-0.200915	0.25	0.41	1.56364e-20
Tnfrsf1a	1.298e-23	-0.20188	0.295	0.458	2.75501e-19
Rab13	1.22874e-18	-0.202133	0.621	0.757	2.60799e-14
1810037I17Rik	2.13732e-16	-0.202155	0.763	0.831	4.53647e-12
Sae1	1.31429e-17	-0.202283	0.615	0.74	2.78958e-13
Tmem176a	5.32725e-11	-0.202407	0.451	0.545	1.13071e-06
Meg3	3.00904e-19	-0.202414	0.995	0.998	6.3867e-15
H1fx	2.13108e-10	-0.202426	0.758	0.834	4.52321e-06
Lhx8	9.19401e-74	-0.202543	0.025	0.171	1.95143e-69
Jmjd1c	7.33849e-19	-0.202576	0.436	0.58	1.55759e-14
Ndufb11	1.22773e-24	-0.202632	0.951	0.972	2.60585e-20
Eif4h	2.95349e-19	-0.202665	0.789	0.882	6.26879e-15
Cyp20a1	1.96757e-26	-0.202779	0.283	0.451	4.17617e-22
Klf3	1.12135e-16	-0.20282	0.518	0.66	2.38007e-12
Ift43	1.43173e-17	-0.203269	0.519	0.649	3.03885e-13
Thbd	8.32721e-78	-0.203636	0.021	0.165	1.76745e-73
Rbm18	5.80195e-20	-0.204023	0.395	0.544	1.23146e-15
Uqcrc1	7.17017e-15	-0.204052	0.59	0.703	1.52187e-10
Tmem200a	5.06662e-32	-0.204293	0.147	0.302	1.07539e-27
Map1a	2.04122e-27	-0.204402	0.226	0.387	4.33249e-23
Col23a1	9.5409e-17	-0.204538	0.259	0.378	2.02506e-12
Tmbim6	1.20622e-17	-0.20482	0.753	0.843	2.56019e-13
Etfa	1.33639e-20	-0.205121	0.481	0.63	2.83648e-16
Etfb	4.54154e-18	-0.205159	0.831	0.912	9.63941e-14
Arap1	2.38762e-26	-0.205462	0.266	0.434	5.06772e-22
Col5a1	1.63605e-13	-0.205605	0.873	0.953	3.47251e-09
Sulf2	2.63526e-07	-0.205764	0.794	0.854	0.00559333
Akr1e1	1.89551e-28	-0.205904	0.285	0.463	4.02321e-24
Frmd4b	1.0431e-73	-0.205942	0.04	0.208	2.21398e-69
Abhd16a	2.31141e-23	-0.206009	0.302	0.462	4.90598e-19
Cnbp	1.92165e-21	-0.206229	0.919	0.951	4.07871e-17
Plp2	1.80081e-23	-0.206238	0.339	0.502	3.82222e-19
Ehd2	1.60348e-34	-0.206723	0.211	0.397	3.40338e-30
Gm4951	5.38302e-105	-0.207344	0.005	0.146	1.14255e-100
Arsb	3.25476e-11	-0.208233	0.263	0.351	6.90823e-07
Des	1.17517e-65	-0.208411	0.037	0.188	2.49431e-61
Rap1b	2.9105e-22	-0.208552	0.675	0.822	6.17753e-18
Tnfsf12	1.51514e-32	-0.208954	0.228	0.411	3.21588e-28
Ubb	1.89948e-57	-0.209391	0.999	1	4.03164e-53
Psme2	3.17075e-18	-0.209459	0.72	0.805	6.72991e-14
2700033N17Rik	3.08293e-66	-0.209635	0.06	0.239	6.54351e-62
Ergic3	7.95281e-19	-0.209966	0.759	0.867	1.68798e-14
Cpox	2.63425e-33	-0.2101	0.209	0.386	5.5912e-29
Msn	4.67946e-19	-0.210351	0.385	0.527	9.93216e-15
Thra	8.37811e-21	-0.211214	0.805	0.884	1.77825e-16
Plec	1.26267e-24	-0.211468	0.269	0.424	2.68001e-20
Stk39	2.93034e-24	-0.211732	0.285	0.442	6.21965e-20
Rgs3	3.99441e-22	-0.211857	0.267	0.416	8.47814e-18
Itgav	2.35625e-26	-0.212038	0.288	0.451	5.00114e-22
Cox7a2l	1.19076e-24	-0.212046	0.966	0.988	2.52739e-20
Rap2a	1.04934e-23	-0.212291	0.3	0.459	2.22723e-19
Mospd2	6.2255e-20	-0.212374	0.193	0.314	1.32136e-15
Tinagl1	1.69513e-87	-0.212645	0.023	0.184	3.59792e-83
E030030I06Rik	2.86633e-23	-0.212878	0.17	0.306	6.0838e-19
Wnt4	6.46766e-36	-0.213295	0.039	0.144	1.37276e-31
Colec12	3.6663e-15	-0.214779	0.424	0.541	7.78171e-11
Sgta	2.66819e-21	-0.214954	0.596	0.736	5.66322e-17
Iscu	1.83352e-20	-0.215261	0.458	0.606	3.89165e-16
Ier5l	5.02146e-18	-0.215368	0.416	0.558	1.06581e-13
Atxn10	1.74787e-21	-0.215368	0.86	0.927	3.70986e-17
Atf5	6.1254e-35	-0.215654	0.187	0.363	1.30012e-30
Ptgr1	1.58587e-31	-0.215695	0.26	0.445	3.366e-27
Bicc1	7.03546e-21	-0.216291	0.689	0.834	1.49328e-16
Tspo	6.26317e-37	-0.21632	0.126	0.285	1.32936e-32
Dusp10	1.0596e-35	-0.21674	0.161	0.332	2.24901e-31
Rnh1	1.15939e-22	-0.217247	0.532	0.688	2.4608e-18
Vapb	2.8657e-22	-0.217352	0.524	0.678	6.08246e-18
Rnf165	5.91858e-35	-0.21759	0.153	0.317	1.25622e-30
mt-Nd4l	4.5871e-18	-0.217658	0.898	0.938	9.73611e-14
Tm7sf3	2.12148e-28	-0.217807	0.284	0.457	4.50284e-24
Kank2	3.64272e-32	-0.218121	0.258	0.442	7.73167e-28
Akt1	2.57991e-22	-0.2184	0.602	0.75	5.47587e-18
Tmem37	4.90774e-68	-0.218519	0.035	0.189	1.04167e-63
Fam124a	1.64622e-83	-0.218607	0.045	0.233	3.4941e-79
Bace2	1.41161e-80	-0.218757	0.028	0.19	2.99615e-76
Stom	2.64034e-65	-0.219049	0.049	0.215	5.60411e-61
Msx1	6.56087e-66	-0.219072	0.027	0.166	1.39254e-61
Calml4	7.505e-43	-0.219217	0.136	0.315	1.59294e-38
Ddr1	7.30538e-42	-0.219602	0.184	0.384	1.55057e-37
Lingo2	2.58355e-59	-0.220349	0.029	0.16	5.48359e-55
Hoxa3	1.96975e-27	-0.220485	0.364	0.553	4.18079e-23
Cox6c	1.45703e-29	-0.220501	0.994	0.997	3.09256e-25
Pik3r1	2.10343e-17	-0.220632	0.421	0.566	4.46453e-13
Shisa4	3.15732e-27	-0.22071	0.362	0.546	6.70142e-23
Ctsd	1.02274e-22	-0.222063	0.63	0.766	2.17078e-18
Atp5a1	3.97537e-36	-0.223448	0.983	0.996	8.43773e-32
Smim1	1.63168e-36	-0.224318	0.151	0.321	3.46325e-32
Triobp	4.23971e-30	-0.224372	0.355	0.544	8.99878e-26
Atp1b1	2.00497e-23	-0.224589	0.135	0.26	4.25556e-19
Suclg2	7.05684e-32	-0.225092	0.268	0.45	1.49781e-27
5730508B09Rik	6.59841e-89	-0.225458	0.038	0.225	1.40051e-84
Psap	8.53509e-19	-0.225558	0.669	0.799	1.81157e-14
Top2b	1.79994e-16	-0.225876	0.691	0.798	3.82037e-12
Srsf5	3.26823e-24	-0.225915	0.934	0.971	6.93681e-20
Ugdh	4.47388e-22	-0.226259	0.473	0.623	9.49581e-18
Foxp2	1.31044e-13	-0.226606	0.512	0.619	2.7814e-09
Psd	1.09436e-66	-0.228071	0.066	0.249	2.32278e-62
Hmgcs1	1.31487e-11	-0.228336	0.429	0.539	2.7908e-07
Coq10b	2.13303e-23	-0.22919	0.407	0.573	4.52735e-19
Chmp2b	4.74697e-16	-0.229278	0.573	0.676	1.00754e-11
Ywhah	6.68263e-17	-0.229621	0.825	0.882	1.41839e-12
Fbln5	1.97273e-09	-0.229949	0.565	0.417	4.18711e-05
Zeb1	4.11332e-26	-0.230551	0.506	0.699	8.73052e-22
Hic1	2.59108e-24	-0.230553	0.552	0.726	5.49956e-20
Ctsb	1.48727e-20	-0.23071	0.589	0.721	3.15673e-16
Fam69a	1.40595e-24	-0.231485	0.381	0.553	2.98412e-20
Npepl1	6.47708e-31	-0.232174	0.288	0.474	1.37476e-26
Cd83	8.31423e-74	-0.232853	0.036	0.199	1.7647e-69
Calcrl	7.00242e-94	-0.233502	0.027	0.207	1.48626e-89
Diaph2	5.10364e-39	-0.233839	0.126	0.288	1.08325e-34
Slc9a3r2	5.09705e-30	-0.234346	0.334	0.511	1.08185e-25
Cfap20	6.03563e-25	-0.234398	0.649	0.779	1.28106e-20
Stk3	1.67113e-26	-0.235315	0.336	0.496	3.54698e-22
Ecm1	1.09537e-42	-0.236357	0.05	0.176	2.32492e-38
Eif3m	1.12987e-24	-0.237936	0.915	0.96	2.39815e-20
Tpbg	2.27624e-28	-0.238883	0.244	0.404	4.83132e-24
Gucy1a3	8.19185e-76	-0.239171	0.028	0.181	1.73872e-71
Dctn2	2.07446e-27	-0.239376	0.727	0.864	4.40304e-23
Cgnl1	6.70603e-58	-0.239414	0.099	0.293	1.42335e-53
Selenbp1	5.12719e-41	-0.239637	0.211	0.413	1.08825e-36
Col18a1	3.62411e-46	-0.239793	0.064	0.208	7.69217e-42
Antxr2	2.24357e-34	-0.239832	0.195	0.365	4.76198e-30
Mtch1	3.01161e-28	-0.240267	0.932	0.984	6.39214e-24
Sqstm1	7.48258e-27	-0.240352	0.413	0.585	1.58818e-22
Hebp1	5.83127e-42	-0.240402	0.191	0.386	1.23769e-37
Sptan1	1.84152e-22	-0.240686	0.621	0.758	3.90863e-18
Cdc42ep5	1.74451e-25	-0.240748	0.603	0.765	3.70273e-21
Rrs1	1.38726e-23	-0.241274	0.356	0.525	2.94446e-19
Uba52	5.0584e-30	-0.241285	0.89	0.948	1.07365e-25
Tmed5	7.68331e-28	-0.24175	0.432	0.604	1.63078e-23
Ddah2	1.69322e-29	-0.243118	0.939	0.978	3.59386e-25
Mta3	2.05574e-40	-0.243258	0.242	0.442	4.3633e-36
Prkcdbp	1.8549e-14	-0.243967	0.367	0.48	3.93703e-10
Zfpm2	2.10157e-46	-0.244078	0.129	0.314	4.46058e-42
Ppp1ca	2.44338e-32	-0.245848	0.917	0.973	5.18608e-28
Lcorl	3.47665e-16	-0.247291	0.308	0.429	7.37918e-12
S100a13	7.25703e-38	-0.247611	0.241	0.435	1.5403e-33
Slitrk4	2.48246e-30	-0.248895	0.111	0.249	5.26901e-26
Mxra8	1.35722e-34	-0.249818	0.379	0.586	2.8807e-30
Gpm6b	1.59455e-28	-0.250079	0.307	0.494	3.38442e-24
Cnrip1	7.8144e-30	-0.250176	0.345	0.528	1.65861e-25
Gm9930	2.58462e-95	-0.250869	0.039	0.236	5.48586e-91
Frem1	7.61391e-99	-0.251911	0.041	0.246	1.61605e-94
Ntrk3	2.80983e-20	-0.251942	0.192	0.323	5.96387e-16
Pdgfrb	1.65536e-18	-0.252005	0.318	0.445	3.5135e-14
Acadm	3.31524e-28	-0.252283	0.436	0.611	7.0366e-24
Car10	1.24221e-102	-0.253949	0.015	0.178	2.63658e-98
Rbms1	2.57501e-23	-0.254062	0.737	0.839	5.46545e-19
Anxa5	8.46628e-27	-0.254392	0.893	0.952	1.79697e-22
Tsen34	4.54333e-28	-0.254571	0.721	0.84	9.64321e-24
Efnb1	1.54796e-26	-0.254784	0.603	0.762	3.28555e-22
Slc39a10	1.13693e-21	-0.255104	0.448	0.597	2.41314e-17
Slc25a3	1.03922e-36	-0.255109	0.975	0.992	2.20575e-32
Arl4a	2.45939e-26	-0.255172	0.406	0.578	5.22005e-22
Pam	2.2691e-23	-0.255361	0.316	0.466	4.81616e-19
Pigp	2.2129e-29	-0.255367	0.648	0.796	4.69688e-25
2024-09-09	2.38396e-23	-0.255546	0.482	0.629	5.05996e-19
Lrrcc1	1.80777e-22	-0.255557	0.371	0.526	3.837e-18
Cmtm3	3.22163e-27	-0.256202	0.602	0.764	6.83792e-23
Gnas	3.5361e-68	-0.256203	1	1	7.50537e-64
Bad	5.30734e-27	-0.257316	0.639	0.792	1.12648e-22
Dcbld2	3.8868e-42	-0.257419	0.216	0.412	8.24973e-38
Pdcd4	4.18147e-16	-0.258069	0.74	0.823	8.87517e-12
Gipc1	1.38114e-30	-0.258855	0.608	0.766	2.93148e-26
Cyb5r3	8.7774e-28	-0.259465	0.493	0.656	1.863e-23
Gpc3	6.93788e-20	-0.260878	0.997	0.995	1.47257e-15
Cux1	1.21662e-33	-0.26135	0.415	0.635	2.58227e-29
Comt	2.21554e-31	-0.261806	0.489	0.672	4.70248e-27
Foxc2	8.30194e-96	-0.261863	0.046	0.256	1.76209e-91
Fth1	3.63369e-59	-0.262397	0.998	0.998	7.71251e-55
Gnb2	4.04384e-39	-0.263176	0.971	0.99	8.58305e-35
Gucy1b3	1.22177e-92	-0.263499	0.041	0.238	2.5932e-88
Ankrd12	1.6118e-17	-0.263741	0.627	0.755	3.42104e-13
Slc9a3r1	3.95802e-81	-0.264537	0.058	0.257	8.40089e-77
Stbd1	3.03257e-40	-0.264666	0.144	0.315	6.43662e-36
Cdkn1c	9.04469e-20	-0.264809	1	0.997	1.91973e-15
Sema3d	3.25801e-41	-0.265142	0.094	0.248	6.91512e-37
Fam198b	3.94676e-78	-0.265191	0.041	0.215	8.377e-74
Nbl1	6.63604e-35	-0.265195	0.228	0.408	1.4085e-30
Ltbp4	6.14927e-30	-0.267707	0.24	0.401	1.30518e-25
Eif4a2	2.36461e-37	-0.267773	0.904	0.96	5.01888e-33
Tspan7	3.3809e-43	-0.267913	0.186	0.379	7.17596e-39
Arhgap29	4.99239e-32	-0.268022	0.319	0.508	1.05963e-27
Atf4	4.32913e-29	-0.26827	0.578	0.735	9.18857e-25
Aes	2.93389e-34	-0.268299	0.943	0.983	6.22718e-30
Ccbe1	4.33265e-90	-0.268572	0.066	0.289	9.19605e-86
Ramp1	1.87785e-94	-0.268678	0.029	0.209	3.98573e-90
Tubb4b	5.53607e-30	-0.268899	0.522	0.699	1.17503e-25
Tec	2.98423e-50	-0.268906	0.108	0.289	6.33404e-46
Lrrc42	1.9555e-34	-0.26898	0.468	0.649	4.15055e-30
Zfp36l2	2.97549e-30	-0.269191	0.328	0.51	6.31547e-26
Dpyd	1.17224e-100	-0.270236	0.039	0.245	2.48809e-96
Adamts15	1.07285e-40	-0.270312	0.223	0.426	2.27711e-36
Nab1	7.3446e-35	-0.2709	0.235	0.412	1.55889e-30
Tenm3	1.50293e-21	-0.271163	0.659	0.777	3.18997e-17
Cyb5a	1.11482e-30	-0.271748	0.813	0.929	2.36621e-26
Prdm6	7.25577e-93	-0.271813	0.034	0.219	1.54004e-88
Sash1	7.30385e-40	-0.271962	0.296	0.509	1.55024e-35
Gstm2	2.24138e-42	-0.272422	0.273	0.482	4.75733e-38
Phlda3	1.57836e-29	-0.272444	0.328	0.498	3.35007e-25
Ifitm2	8.91578e-47	-0.272674	0.997	0.996	1.89237e-42
Tenm4	9.94707e-28	-0.272832	0.322	0.49	2.11126e-23
Adgra2	2.00583e-43	-0.273064	0.223	0.427	4.25737e-39
Elovl1	1.94649e-40	-0.274118	0.285	0.489	4.13143e-36
1810058I24Rik	9.37433e-31	-0.274388	0.915	0.955	1.9897e-26
Fkbp8	6.77708e-34	-0.274633	0.621	0.782	1.43843e-29
Nptn	2.05745e-32	-0.274927	0.502	0.695	4.36694e-28
Itm2b	3.94286e-45	-0.275099	0.981	0.996	8.36873e-41
Efemp2	8.10897e-30	-0.275311	0.62	0.767	1.72113e-25
Lrp1	4.18015e-24	-0.275326	0.733	0.848	8.87237e-20
Dlc1	1.07078e-28	-0.275633	0.417	0.594	2.27273e-24
2810474O19Rik	2.15984e-15	-0.27591	0.625	0.734	4.58427e-11
Kctd12	1.02377e-17	-0.276104	0.592	0.714	2.17296e-13
Ephb2	6.08674e-35	-0.27658	0.318	0.513	1.29191e-30
Clk1	2.06515e-25	-0.278371	0.611	0.751	4.38329e-21
Lamp2	3.29918e-29	-0.279045	0.666	0.811	7.00251e-25
Nr4a1	6.68336e-73	-0.279596	0.076	0.276	1.41854e-68
Cbfa2t3	7.36884e-43	-0.281348	0.103	0.263	1.56404e-38
Rhoa	9.59847e-36	-0.284176	0.952	0.98	2.03728e-31
Usp53	2.09508e-63	-0.284793	0.075	0.26	4.44681e-59
Pde3a	1.95848e-47	-0.286058	0.21	0.426	4.15688e-43
Gnai1	1.16954e-36	-0.286806	0.174	0.346	2.48235e-32
Creg1	1.33688e-17	-0.287196	0.448	0.564	2.83752e-13
Rsrp1	3.97388e-38	-0.287363	0.869	0.948	8.43456e-34
Spon1	4.43633e-53	-0.287375	0.034	0.161	9.41612e-49
Fam132a	5.13454e-56	-0.287984	0.201	0.427	1.08981e-51
S100a11	1.48012e-29	-0.288591	0.987	0.996	3.14156e-25
Cd81	2.32142e-45	-0.288914	0.99	0.996	4.92722e-41
Grin3a	2.09047e-64	-0.289476	0.08	0.271	4.43703e-60
Lamc1	1.23228e-38	-0.289894	0.33	0.534	2.61552e-34
Wdr86	9.41617e-49	-0.29117	0.232	0.455	1.99858e-44
Sptssb	3.0375e-115	-0.294347	0.009	0.175	6.4471e-111
Mmp14	5.53923e-30	-0.295415	0.772	0.89	1.1757e-25
[truncated: 298 more rows]

## Sheet: M-1_Tbx1mut_Min_VS_M-1_Tbx1_mut
M-1_Tbx1mut_Min_VS_M-1_Tbx1_mut
GENE_NAME	p_val	avg_log2FC	pct.1	pct.2	p_val_adj
Xist	0	3.33341	0.998	0.019	0
Fos	1.56243e-203	2.86959	0.965	0.634	3.31625e-199
Stmn2	7.10428e-215	2.22178	0.587	0.073	1.50788e-210
Uba52	2.10356e-247	2.1879	0.998	0.89	4.46481e-243
Cxcl12	2.16569e-189	1.99015	0.953	0.367	4.59667e-185
Egr1	2.47592e-156	1.77851	0.953	0.671	5.25514e-152
Nrp1	2.82282e-230	1.71605	0.951	0.3	5.99143e-226
Dcn	4.41306e-68	1.66127	0.925	0.677	9.36672e-64
Junb	3.14689e-162	1.64716	0.873	0.354	6.67928e-158
Klf2	1.16241e-217	1.56477	0.836	0.185	2.46722e-213
Socs3	4.74572e-260	1.49644	0.822	0.149	1.00728e-255
Ier2	2.58041e-106	1.47585	0.89	0.517	5.47693e-102
Rbp1	6.14909e-177	1.45803	0.995	0.899	1.30514e-172
Shisa3	0	1.44593	0.772	0.057	0
Crabp1	8.30823e-92	1.41068	0.742	0.29	1.76342e-87
Eln	1.23065e-39	1.39819	0.838	0.462	2.61206e-35
Fosb	5.89878e-117	1.38754	0.96	0.687	1.25202e-112
Btg2	2.82529e-98	1.38377	0.89	0.483	5.99668e-94
Adamts18	0	1.34776	0.758	0.079	0
Akap12	1.21681e-91	1.30307	0.969	0.572	2.58268e-87
Mgp	9.44708e-09	1.29546	0.526	0.386	0.000200514
Jun	7.39069e-83	1.24755	0.984	0.937	1.56867e-78
Zfp36	4.31057e-183	1.23571	0.678	0.133	9.14919e-179
Pkdcc	4.23604e-133	1.23039	0.998	0.701	8.991e-129
Gm10076	2.06563e-225	1.22848	0.998	0.997	4.38431e-221
Epha3	3.18353e-162	1.19598	0.937	0.332	6.75704e-158
Tmem158	1.29645e-138	1.19138	0.808	0.255	2.75172e-134
Atf3	8.56704e-280	1.17726	0.547	0.036	1.81835e-275
Klf4	6.7441e-116	1.09966	0.866	0.378	1.43143e-111
Fbln1	1.12016e-128	1.09961	0.955	0.478	2.37754e-124
Adamts5	5.73849e-192	1.09886	0.826	0.196	1.21799e-187
Gata6	4.16999e-135	1.09698	0.984	0.506	8.85081e-131
Plac8	1.11926e-222	1.09369	0.664	0.092	2.37564e-218
Efemp1	2.17697e-159	1.07345	0.648	0.125	4.62063e-155
Slit2	8.64504e-188	1.07344	0.824	0.2	1.83491e-183
Ntrk2	8.20336e-84	1.07028	0.805	0.369	1.74116e-79
Rpl15	3.97505e-220	1.05679	0.998	0.997	8.43705e-216
Meis2	5.56481e-115	1.04701	1	0.787	1.18113e-110
Zeb2	5.30802e-118	1.04619	0.897	0.384	1.12663e-113
Hotairm1	2.82798e-139	0.995837	0.8	0.241	6.00239e-135
Sfrp1	3.32316e-93	0.986815	0.981	0.653	7.0534e-89
Rgs5	6.72148e-68	0.970731	0.242	0.037	1.42663e-63
Gdf10	1.02745e-78	0.96884	0.793	0.375	2.18076e-74
Dusp1	7.19379e-121	0.95424	0.725	0.22	1.52688e-116
Gstp1	5.34788e-169	0.95199	0.967	0.451	1.13509e-164
Cfh	6.12076e-266	0.921153	0.486	0.025	1.29913e-261
Bloc1s1	8.99839e-204	0.89609	0.962	0.317	1.90991e-199
Penk	2.58527e-77	0.892931	0.509	0.144	5.48723e-73
Barx1	1.94015e-159	0.89196	0.437	0.049	4.11797e-155
Slit3	1.42349e-227	0.870435	0.751	0.123	3.02135e-223
Nr2f1	6.27471e-71	0.85834	0.735	0.335	1.33181e-66
Jund	2.20647e-110	0.847129	0.998	0.995	4.68324e-106
Crip1	9.32752e-34	0.835535	0.697	0.407	1.97977e-29
Nell2	2.48496e-249	0.835402	0.545	0.043	5.27433e-245
Nme2	6.29657e-292	0.834974	0.876	0.141	1.33645e-287
Hist1h2ap	3.03244e-156	0.812134	0.8	0.205	6.43635e-152
Dlk1	1.33551e-44	0.808565	0.974	0.952	2.83461e-40
Nnat	1.46695e-35	0.806125	0.951	0.781	3.1136e-31
Gm10073	3.25791e-131	0.80561	0.993	0.775	6.91492e-127
Ebf1	2.6735e-48	0.802748	0.887	0.591	5.6745e-44
Rpl27	5.0036e-162	0.799619	0.998	0.986	1.06201e-157
Sfrp2	7.73153e-40	0.796361	0.979	0.92	1.64102e-35
Id1	6.40837e-24	0.782547	0.871	0.696	1.36018e-19
Ppp1r15a	2.64994e-136	0.776264	0.808	0.253	5.6245e-132
Grcc10	1.17724e-153	0.775349	0.937	0.355	2.49868e-149
Tm4sf1	1.73637e-163	0.744095	0.526	0.074	3.68544e-159
Col1a1	4.16146e-43	0.74219	1	0.948	8.8327e-39
S100a6	6.20352e-51	0.739739	0.671	0.314	1.3167e-46
Hand2	9.04153e-126	0.726549	0.822	0.263	1.91906e-121
Nid1	8.45851e-64	0.720718	0.948	0.599	1.79532e-59
Nr2f2	7.43786e-71	0.706001	0.798	0.369	1.57869e-66
Adamts1	1.04027e-65	0.694211	0.941	0.565	2.20797e-61
Hpgd	6.57375e-140	0.691613	0.42	0.053	1.39528e-135
S100a10	6.40633e-50	0.689276	0.984	0.772	1.35974e-45
Zfp703	2.50529e-120	0.686502	0.775	0.238	5.31747e-116
Mest	2.60038e-50	0.683282	0.984	0.916	5.5193e-46
Cobl	8.41775e-263	0.678328	0.523	0.033	1.78667e-258
Rasl11a	6.8867e-194	0.673025	0.563	0.07	1.4617e-189
Smoc2	6.54427e-79	0.668546	0.815	0.344	1.38902e-74
Klf6	5.43605e-44	0.668066	0.878	0.553	1.1538e-39
Sema3c	1.88093e-42	0.660219	0.617	0.309	3.99228e-38
Lars2	7.79714e-75	0.656345	1	0.843	1.65494e-70
Nkain4	3.3818e-157	0.65333	0.758	0.176	7.17787e-153
Mmp16	5.48853e-94	0.652476	0.84	0.321	1.16494e-89
Ahnak	2.3986e-49	0.65182	0.977	0.743	5.09103e-45
Fbn1	9.65676e-70	0.651478	0.965	0.677	2.04965e-65
Vim	6.71287e-60	0.646675	0.995	0.967	1.42481e-55
Col4a1	1.73969e-42	0.644966	0.732	0.412	3.6925e-38
Sulf1	7.56347e-36	0.639983	0.927	0.709	1.60535e-31
Gm26532	7.16851e-172	0.637469	0.533	0.071	1.52152e-167
Olfm1	1.23242e-73	0.633171	0.692	0.279	2.61581e-69
Nrk	5.95779e-40	0.630717	0.901	0.627	1.26454e-35
Slc26a7	1.76551e-141	0.627599	0.514	0.081	3.74729e-137
Rpl35	8.93803e-162	0.626696	0.998	0.999	1.8971e-157
Plod2	1.29202e-54	0.624292	0.932	0.625	2.7423e-50
C1qtnf7	1.7276e-52	0.617767	0.38	0.113	3.66683e-48
Rcsd1	2.51481e-240	0.613986	0.674	0.081	5.33769e-236
Gsc	5.84853e-40	0.612667	0.486	0.204	1.24135e-35
Adamts9	1.35326e-58	0.609963	0.899	0.49	2.87229e-54
Iigp1	5.81795e-116	0.609328	0.357	0.044	1.23486e-111
Ifitm3	6.48918e-75	0.607752	0.838	0.375	1.37733e-70
Sptbn1	1.01201e-60	0.607435	0.993	0.818	2.14799e-56
Samd5	3.60068e-251	0.605118	0.746	0.097	7.64244e-247
Vldlr	5.39391e-70	0.600678	0.697	0.28	1.14486e-65
Ifitm1	3.61764e-117	0.599989	0.7	0.184	7.67844e-113
Tsix	0	0.599215	0.594	0.004	0
Ackr3	3.97956e-162	0.598637	0.568	0.09	8.44662e-158
Pdgfra	6.86947e-38	0.592879	0.965	0.804	1.45804e-33
Osr1	1.9924e-79	0.592309	0.883	0.363	4.22888e-75
Arhgap28	2.31871e-52	0.591227	0.923	0.648	4.92146e-48
Mcl1	5.01726e-61	0.585759	0.969	0.704	1.06491e-56
Ramp2	3.12451e-102	0.58405	0.735	0.232	6.63178e-98
Col4a5	6.32191e-152	0.580628	0.683	0.14	1.34182e-147
Nid2	1.11209e-78	0.577163	0.88	0.395	2.36041e-74
Rarres2	5.89777e-75	0.576644	0.84	0.374	1.2518e-70
Nupr1	2.29973e-99	0.57585	0.477	0.102	4.88117e-95
Aplp2	5.59789e-71	0.571139	0.892	0.497	1.18815e-66
Igf2	6.92833e-67	0.568974	1	0.993	1.47054e-62
Dact1	1.09655e-80	0.56813	0.836	0.347	2.32742e-76
Snrpg	2.3633e-94	0.567724	0.995	0.954	5.01611e-90
Rps28	3.81246e-154	0.566499	1	0.999	8.09195e-150
Sparc	1.22254e-49	0.563913	1	0.992	2.59485e-45
Maged2	7.77318e-65	0.563682	0.995	0.965	1.64986e-60
Pdlim2	4.03653e-138	0.562204	0.599	0.115	8.56754e-134
Arpc1b	2.31131e-57	0.559595	0.93	0.597	4.90576e-53
Rhob	1.02437e-58	0.55453	0.836	0.419	2.17423e-54
Lgi2	2.49593e-172	0.554521	0.502	0.06	5.2976e-168
Zfpm1	4.07937e-126	0.553023	0.683	0.168	8.65847e-122
Cd47	2.14387e-56	0.546529	0.836	0.448	4.55037e-52
Myl12b	1.08187e-58	0.544317	0.972	0.705	2.29627e-54
Tiparp	5.76209e-95	0.541398	0.718	0.231	1.223e-90
Meis1	3.32557e-58	0.540699	0.948	0.581	7.05853e-54
Ccdc80	1.96883e-50	0.538218	0.927	0.559	4.17884e-46
Fhl1	7.85597e-144	0.532216	0.638	0.127	1.66743e-139
Anxa2	1.59656e-48	0.529699	0.988	0.848	3.38869e-44
Pi15	6.11307e-103	0.529633	0.418	0.075	1.2975e-98
Sdk2	4.22971e-124	0.528366	0.761	0.204	8.97756e-120
mt-Nd4l	1.22028e-61	0.525185	0.995	0.898	2.59005e-57
Hmgn2	2.00261e-59	0.523804	0.995	0.957	4.25054e-55
Ndufa3	2.45706e-71	0.523463	0.993	0.858	5.2151e-67
Plin3	2.54046e-72	0.522506	0.897	0.466	5.39213e-68
Thsd7a	2.01512e-142	0.522008	0.465	0.064	4.27709e-138
Pcolce	2.83973e-46	0.521886	0.812	0.443	6.02733e-42
Fcgrt	1.00086e-99	0.517875	0.822	0.285	2.12433e-95
Zim1	9.92882e-47	0.514708	0.735	0.366	2.10739e-42
Sepp1	1.85614e-78	0.5136	0.808	0.314	3.93965e-74
Cox6c	2.0805e-65	0.510806	0.993	0.994	4.41587e-61
Gsn	3.63934e-48	0.50965	0.925	0.558	7.72449e-44
Fbln5	0.096413	0.508667	0.582	0.565	1
Serping1	3.55509e-111	0.5077	0.702	0.193	7.54567e-107
Tcf21	9.14478e-186	0.504113	0.303	0.01	1.94098e-181
Epha7	5.51166e-27	0.503449	0.775	0.5	1.16985e-22
Acaa2	3.46631e-63	0.502774	0.899	0.468	7.35725e-59
Hes1	8.61377e-86	0.501508	0.678	0.21	1.82827e-81
Islr	6.35513e-53	0.501186	0.974	0.664	1.34888e-48
Sdpr	4.39679e-70	0.499866	0.57	0.182	9.33219e-66
Kcnj8	2.11333e-186	0.499327	0.432	0.036	4.48555e-182
Dnajb1	1.45269e-69	0.498823	0.749	0.303	3.08334e-65
Il6st	1.57272e-56	0.498017	0.852	0.43	3.33809e-52
Jag1	1.69477e-73	0.497574	0.486	0.133	3.59715e-69
Ccnd3	3.86967e-46	0.49637	0.979	0.826	8.21337e-42
Khdrbs3	3.15147e-56	0.494009	0.69	0.287	6.68899e-52
Pdcd4	2.55532e-37	0.493259	0.965	0.74	5.42366e-33
Ubc	6.58066e-61	0.489343	0.998	0.985	1.39675e-56
Gpc6	7.6951e-25	0.483729	0.915	0.741	1.63329e-20
Syne2	1.32656e-58	0.482767	0.81	0.38	2.81563e-54
Plxdc2	3.16193e-66	0.479704	0.669	0.251	6.71119e-62
Rbpms	1.1297e-93	0.477106	0.829	0.299	2.39778e-89
Ebf3	1.09449e-30	0.476343	0.923	0.726	2.32305e-26
Brinp1	1.45729e-108	0.476176	0.587	0.135	3.0931e-104
Atp2b1	9.03783e-25	0.47283	0.864	0.599	1.91828e-20
Scara5	3.13747e-96	0.471015	0.523	0.12	6.65929e-92
Gas1	7.73288e-31	0.46984	0.969	0.907	1.6413e-26
Txnip	5.80061e-31	0.469262	0.906	0.618	1.23118e-26
Gpc3	1.50409e-36	0.467746	1	0.997	3.19242e-32
Clic1	1.53988e-53	0.466128	0.993	0.938	3.26839e-49
Rpl23a	1.35892e-69	0.465724	0.995	0.991	2.88431e-65
Flrt3	3.1062e-45	0.460956	0.754	0.38	6.59291e-41
Aldh1a2	7.9786e-127	0.460742	0.366	0.041	1.69346e-122
Cited2	2.75103e-42	0.459036	0.803	0.443	5.83906e-38
Sned1	1.21475e-102	0.458661	0.615	0.151	2.57831e-98
Phb	1.10825e-61	0.457732	0.932	0.56	2.35225e-57
Id3	1.0248e-17	0.455189	0.962	0.894	2.17514e-13
Wt1	2.84774e-90	0.454758	0.359	0.06	6.04432e-86
Tmem119	7.77939e-58	0.454222	0.812	0.391	1.65118e-53
Ltbp4	1.60705e-61	0.452266	0.641	0.24	3.41096e-57
Aff2	3.8321e-84	0.451354	0.66	0.205	8.13363e-80
Fzd1	2.0581e-70	0.450853	0.721	0.273	4.36832e-66
Lama2	4.52107e-181	0.449638	0.582	0.078	9.59596e-177
Igf2r	6.19085e-34	0.448533	0.974	0.831	1.31401e-29
Cpe	8.68934e-40	0.446914	0.798	0.444	1.84431e-35
Bambi	2.51354e-43	0.442822	0.739	0.369	5.33498e-39
Rerg	6.04756e-228	0.442662	0.479	0.033	1.28359e-223
Cd248	2.04632e-49	0.440687	0.913	0.501	4.34332e-45
Abcc9	5.68869e-164	0.439909	0.423	0.042	1.20743e-159
Rpl39	2.6016e-114	0.438474	0.998	0.998	5.5219e-110
Fam110b	1.04949e-29	0.438173	0.742	0.433	2.22754e-25
Nadk2	3.62658e-69	0.437647	0.669	0.248	7.69742e-65
Rps27	9.12744e-106	0.437379	1	0.999	1.9373e-101
Mfap5	3.8721e-26	0.43528	0.373	0.163	8.21854e-22
Alcam	6.92191e-15	0.431814	0.892	0.672	1.46918e-10
S100a11	1.7521e-36	0.431118	0.998	0.987	3.71883e-32
Igf1	1.93299e-16	0.429945	0.89	0.773	4.10278e-12
Tomm7	9.3901e-48	0.429866	0.993	0.93	1.99305e-43
Vstm2a	5.18984e-151	0.428658	0.279	0.014	1.10154e-146
Pam	2.62595e-53	0.428642	0.721	0.316	5.57357e-49
Axl	4.05799e-62	0.428561	0.857	0.388	8.61309e-58
Plat	9.40185e-73	0.428216	0.761	0.293	1.99554e-68
Cst3	4.74387e-26	0.42762	0.991	0.953	1.00689e-21
Cebpb	4.84422e-76	0.424942	0.664	0.215	1.02819e-71
Parm1	1.44701e-67	0.423992	0.545	0.172	3.07127e-63
Ndufa6	2.98428e-44	0.420352	0.993	0.899	6.33414e-40
Ece1	3.15113e-131	0.419146	0.608	0.123	6.68828e-127
Phactr2	3.06081e-40	0.418934	0.824	0.448	6.49656e-36
Pla2g4a	5.57119e-79	0.414681	0.592	0.173	1.18248e-74
Lamb2	4.63066e-90	0.414444	0.66	0.196	9.82857e-86
Gm15050	1.07643e-63	0.412497	0.709	0.275	2.28473e-59
Snhg18	1.51649e-34	0.41147	0.969	0.768	3.21874e-30
H19	6.06141e-32	0.409826	1	0.994	1.28654e-27
Rps29	1.33613e-105	0.407693	0.998	0.999	2.83593e-101
Col6a6	1.67624e-125	0.40622	0.413	0.056	3.55781e-121
Mgst1	4.74624e-48	0.405582	0.756	0.335	1.00739e-43
Fxyd1	2.89528e-73	0.40538	0.789	0.301	6.14522e-69
Aldh2	1.17318e-42	0.404571	0.96	0.692	2.49008e-38
Ccnl1	3.5824e-40	0.404033	0.918	0.575	7.60364e-36
Nkain3	6.21251e-164	0.404017	0.498	0.061	1.31861e-159
Tuba1b	6.4343e-35	0.403832	0.974	0.819	1.36568e-30
Atrnl1	2.82645e-70	0.402804	0.709	0.26	5.99914e-66
Emp3	1.47721e-38	0.402802	0.986	0.852	3.13538e-34
Lcorl	5.33003e-49	0.402458	0.7	0.308	1.1313e-44
Tns3	2.07255e-41	0.401604	0.854	0.496	4.399e-37
Cyp1b1	1.61599e-219	0.400489	0.432	0.025	3.42995e-215
Col3a1	1.81644e-14	0.399899	0.998	0.989	3.85539e-10
Matn2	7.878e-87	0.39986	0.545	0.14	1.67211e-82
Cd55	3.58455e-154	0.399729	0.418	0.044	7.60822e-150
Isca1	6.19734e-139	0.399105	0.725	0.158	1.31539e-134
Tubb2a	3.89246e-36	0.396707	0.862	0.539	8.26175e-32
Tmsb10	1.34938e-40	0.390152	0.998	0.999	2.86406e-36
Sap18	6.21718e-44	0.389101	0.969	0.744	1.3196e-39
Tcf24	2.84783e-158	0.387494	0.232	0.005	6.04452e-154
Prkcdbp	1.91602e-26	0.387172	0.662	0.367	4.06675e-22
H1f0	3.6316e-27	0.38616	0.864	0.545	7.70807e-23
Nav2	2.54125e-91	0.383313	0.566	0.143	5.3938e-87
Rpl37	2.85031e-91	0.380177	1	0.999	6.04979e-87
Cox7c	7.43797e-54	0.379739	0.998	0.997	1.57871e-49
Csrp2	7.22615e-32	0.379511	0.991	0.823	1.53375e-27
Smim3	9.41081e-105	0.378751	0.575	0.13	1.99744e-100
Rhoj	4.41377e-32	0.377967	0.829	0.512	9.36823e-28
Adam12	1.94998e-70	0.377745	0.585	0.19	4.13882e-66
Npnt	4.74211e-103	0.374944	0.432	0.077	1.00651e-98
Spon1	9.12515e-69	0.374647	0.237	0.034	1.93681e-64
Cotl1	7.62218e-53	0.374043	0.826	0.389	1.61781e-48
Fam19a5	1.51989e-70	0.373591	0.495	0.138	3.22597e-66
Serpinb6a	1.83957e-37	0.373247	0.88	0.532	3.90449e-33
Cast	1.0274e-48	0.371689	0.688	0.296	2.18066e-44
Adam10	2.72126e-40	0.370609	0.81	0.43	5.77587e-36
Nfkbiz	7.89518e-80	0.370112	0.5	0.129	1.67575e-75
Hbb-y	2.50053e-13	0.365025	0.408	0.479	5.30737e-09
Ctsl	3.72087e-30	0.364306	0.993	0.901	7.89756e-26
Fras1	1.13591e-68	0.36329	0.507	0.148	2.41098e-64
Hoxb2	6.45492e-46	0.360749	0.838	0.415	1.37006e-41
Lsamp	2.00091e-53	0.360389	0.523	0.181	4.24693e-49
Pdgfa	4.94511e-56	0.360188	0.437	0.133	1.0496e-51
Postn	1.31818e-16	0.359703	0.988	0.878	2.79783e-12
Loxl1	6.07496e-40	0.359346	0.768	0.394	1.28941e-35
Dpm1	4.49996e-36	0.358783	0.894	0.52	9.55116e-32
Pde1a	3.65977e-149	0.357629	0.481	0.062	7.76787e-145
Rpl38	8.41788e-87	0.355227	0.998	0.999	1.7867e-82
2024-09-07	7.68982e-32	0.353372	0.998	0.969	1.63217e-27
Uqcr11	5.93803e-39	0.353199	0.995	0.925	1.26035e-34
Ace2	1.42142e-123	0.351064	0.277	0.021	3.01696e-119
Nynrin	1.02078e-33	0.348195	0.925	0.61	2.16661e-29
BC028528	3.23974e-93	0.347561	0.671	0.184	6.87636e-89
Atp1b1	2.73934e-38	0.347447	0.385	0.135	5.81424e-34
Hoxa4	6.13698e-66	0.345356	0.315	0.064	1.30257e-61
Gamt	1.86942e-47	0.343111	0.845	0.417	3.96784e-43
Col5a1	3.08643e-19	0.342558	0.979	0.873	6.55094e-15
Lum	4.67885e-08	0.342037	0.887	0.838	0.000993086
Unc5c	3.34158e-30	0.339843	0.758	0.413	7.0925e-26
Ech1	1.81515e-30	0.339266	0.941	0.708	3.85265e-26
Ntrk3	3.60134e-34	0.338082	0.467	0.192	7.64384e-30
Fgd5	2.09919e-159	0.338022	0.397	0.036	4.45553e-155
Mmp23	4.82141e-57	0.337871	0.568	0.201	1.02334e-52
mt-Atp8	1.79932e-35	0.337642	0.897	0.538	3.81905e-31
Slitrk4	6.02324e-45	0.336346	0.366	0.111	1.27843e-40
Pbx3	4.71488e-32	0.335178	0.723	0.379	1.00073e-27
Ndn	3.95086e-27	0.33386	0.974	0.81	8.3857e-23
Sh3kbp1	1.36813e-48	0.331727	0.73	0.321	2.90385e-44
Ost4	2.66872e-31	0.331236	0.988	0.899	5.66437e-27
St8sia2	2.05165e-45	0.32973	0.638	0.263	4.35462e-41
Tmed5	4.29019e-37	0.3293	0.817	0.432	9.10592e-33
Hnrnpa3	1.59275e-27	0.327809	0.998	0.974	3.38062e-23
Slc38a4	1.57352e-33	0.327248	0.89	0.52	3.33979e-29
Nptn	2.70592e-38	0.326931	0.857	0.502	5.74332e-34
1190002N15Rik	3.25415e-59	0.325579	0.603	0.213	6.90693e-55
Gucy1b3	1.66817e-151	0.324701	0.406	0.041	3.54069e-147
Itgb1	2.38223e-28	0.324626	0.991	0.906	5.05629e-24
Adamts17	4.50628e-54	0.32408	0.61	0.226	9.56458e-50
Pdia3	7.72168e-27	0.322799	1	0.96	1.63893e-22
Ralb	7.82152e-41	0.322736	0.854	0.451	1.66012e-36
Clk1	5.55338e-33	0.321619	0.932	0.611	1.1787e-28
Scrn1	1.62953e-89	0.321209	0.531	0.125	3.45867e-85
Kctd12	1.16567e-16	0.321148	0.819	0.592	2.47414e-12
Hrk	3.59318e-148	0.320931	0.296	0.017	7.62652e-144
S100a13	1.07415e-62	0.319547	0.671	0.241	2.27988e-58
Dpp10	3.29285e-179	0.319477	0.289	0.009	6.98906e-175
Nr4a1	8.90008e-90	0.319406	0.401	0.076	1.88904e-85
Sptssb	4.8162e-164	0.319102	0.268	0.009	1.02224e-159
Epyc	3.14437e-82	0.318787	0.181	0.013	6.67393e-78
Tuba1a	9.07081e-14	0.31857	0.986	0.918	1.92528e-09
Klhdc10	7.49349e-27	0.317937	0.878	0.549	1.59049e-22
Man2a1	5.514e-32	0.317516	0.709	0.366	1.17035e-27
Top2b	9.94732e-28	0.315292	0.962	0.691	2.11132e-23
Lrp1	1.06887e-25	0.31486	0.967	0.733	2.26867e-21
Rsrp1	1.81041e-29	0.314763	0.986	0.869	3.84259e-25
Calcrl	2.43079e-217	0.3145	0.444	0.027	5.15934e-213
Klhdc8b	2.13105e-56	0.314098	0.697	0.265	4.52316e-52
Col23a1	1.61453e-50	0.313767	0.65	0.259	3.42683e-46
Tmem256	1.34184e-29	0.312903	0.984	0.838	2.84807e-25
Smdt1	1.27052e-28	0.312615	0.993	0.959	2.69668e-24
Lamc1	6.02373e-47	0.311736	0.749	0.33	1.27854e-42
Fam198b	8.23475e-111	0.310854	0.336	0.041	1.74782e-106
Phpt1	3.50278e-59	0.310749	0.796	0.316	7.43464e-55
Vdac1	5.3641e-30	0.309628	0.995	0.877	1.13853e-25
Cd83	6.10305e-138	0.308812	0.366	0.036	1.29537e-133
Atp5e	2.51866e-43	0.308726	0.995	0.996	5.34587e-39
Rnd3	8.07793e-33	0.308544	0.685	0.34	1.71454e-28
Ier3ip1	4.27549e-30	0.308363	0.972	0.764	9.07473e-26
Wdr89	3.40669e-41	0.307646	0.847	0.436	7.2307e-37
Adamtsl1	5.86878e-27	0.307163	0.577	0.283	1.24565e-22
Mospd2	7.4767e-55	0.306369	0.563	0.193	1.58693e-50
Tgfb1i1	3.11561e-39	0.305562	0.817	0.424	6.61289e-35
Zfp36l2	1.94209e-37	0.305384	0.716	0.328	4.12208e-33
Eif2s3x	5.57035e-43	0.305054	0.84	0.414	1.18231e-38
Ccdc28b	1.09607e-47	0.303803	0.796	0.356	2.3264e-43
Acadm	2.01511e-32	0.303713	0.793	0.436	4.27708e-28
Rcn1	1.06277e-15	0.302393	0.991	0.9	2.25572e-11
Tmem9	3.94693e-33	0.302041	0.894	0.535	8.37735e-29
Gstm2	2.3543e-52	0.301945	0.688	0.273	4.997e-48
Bmp4	4.64526e-28	0.301931	0.601	0.297	9.85956e-24
Cd34	3.31434e-40	0.301847	0.465	0.176	7.03469e-36
Stbd1	1.30875e-54	0.301677	0.46	0.144	2.77783e-50
Isyna1	3.86111e-28	0.301526	0.84	0.496	8.19521e-24
Adgra2	5.10629e-66	0.301337	0.66	0.223	1.08381e-61
Rpl37a	2.19296e-72	0.300786	0.998	0.999	4.65457e-68
Pgk1	2.34652e-60	0.300469	0.702	0.263	4.98048e-56
Sparcl1	1.33686e-28	0.300411	0.542	0.253	2.83748e-24
Ephb2	2.27789e-44	0.300137	0.723	0.318	4.83482e-40
Col18a1	1.00301e-62	0.300047	0.312	0.064	2.12889e-58
Ctsz	1.79097e-27	0.298625	0.944	0.674	3.80133e-23
Myl6	4.23736e-20	0.297771	1	0.989	8.99379e-16
Rps21	2.0268e-65	0.297555	1	1	4.30188e-61
Arl6ip5	3.60699e-42	0.29635	0.805	0.388	7.65584e-38
Dcbld2	2.93761e-61	0.296232	0.629	0.216	6.23507e-57
Arsb	2.3945e-27	0.295505	0.542	0.263	5.08233e-23
Prdm6	2.49326e-113	0.294487	0.315	0.034	5.29195e-109
Gucy1a3	1.35745e-118	0.294375	0.3	0.028	2.88119e-114
Tec	2.35539e-70	0.293948	0.437	0.108	4.99932e-66
Cyr61	0.0301023	0.293056	0.467	0.418	1
Cdc42ep2	1.17933e-41	0.29301	0.636	0.277	2.50313e-37
Ldhb	8.86028e-14	0.292613	0.946	0.8	1.88059e-09
Polr2m	7.51552e-29	0.291949	0.986	0.849	1.59517e-24
Hist1h2bc	2.45703e-24	0.291894	0.354	0.142	5.21505e-20
Dact2	2.61845e-179	0.291824	0.35	0.02	5.55766e-175
Idh2	1.93729e-25	0.291768	0.991	0.896	4.11191e-21
Ecm1	6.71112e-76	0.29167	0.303	0.05	1.42444e-71
Zfpm2	6.14881e-75	0.291452	0.498	0.129	1.30509e-70
Cyba	1.46754e-22	0.290358	0.901	0.616	3.11484e-18
Sash1	3.00407e-44	0.289187	0.688	0.296	6.37613e-40
Usp53	5.02789e-96	0.288286	0.418	0.075	1.06717e-91
Dusp10	1.95648e-55	0.28737	0.5	0.161	4.15263e-51
Ctnna1	9.08884e-28	0.28543	0.894	0.562	1.92911e-23
Ifngr2	8.98797e-39	0.284854	0.761	0.369	1.9077e-34
Anp32a	2.1613e-25	0.284382	0.991	0.919	4.58736e-21
Ssr3	1.26082e-24	0.283967	0.991	0.884	2.6761e-20
Wls	2.15069e-24	0.283826	0.913	0.629	4.56484e-20
Romo1	6.92184e-27	0.281859	0.993	0.928	1.46916e-22
Apoe	2.85178e-29	0.280931	0.601	0.299	6.0529e-25
Tmem176a	5.95364e-22	0.279432	0.73	0.451	1.26366e-17
Thra	5.29628e-24	0.278215	0.969	0.805	1.12414e-19
Pde3a	1.20667e-48	0.277787	0.573	0.21	2.56116e-44
Anapc13	9.47185e-25	0.27709	0.969	0.796	2.0104e-20
Lamp2	2.33808e-25	0.275735	0.937	0.666	4.96259e-21
Skap2	1.83112e-68	0.275721	0.542	0.157	3.88654e-64
Igfbp4	2.59936e-18	0.275686	0.993	0.956	5.51715e-14
Cbfa2t3	3.92192e-35	0.274438	0.315	0.103	8.32426e-31
Cux1	1.15088e-36	0.272918	0.836	0.415	2.44273e-32
Spats2l	3.47455e-16	0.272722	0.901	0.665	7.37474e-12
Foxc2	5.22479e-139	0.272538	0.408	0.046	1.10896e-134
Tra2b	1.61203e-18	0.272127	0.979	0.819	3.42152e-14
Dnpep	5.67818e-34	0.27201	0.786	0.395	1.20519e-29
Tspan4	1.1757e-72	0.270631	0.589	0.17	2.49543e-68
Tspan7	1.0006e-54	0.270358	0.552	0.186	2.12378e-50
Efnb1	1.0547e-22	0.270226	0.901	0.603	2.23861e-18
Prkca	2.60493e-36	0.268725	0.624	0.279	5.52896e-32
Celf2	5.27014e-23	0.268425	0.88	0.547	1.11859e-18
Kank1	1.86907e-66	0.268269	0.486	0.132	3.96711e-62
Plpp1	2.5971e-45	0.268212	0.648	0.259	5.51235e-41
Ktn1	9.54814e-21	0.268136	0.88	0.606	2.02659e-16
Ccbe1	1.45543e-102	0.267459	0.411	0.066	3.08914e-98
Rhoa	2.88681e-23	0.266549	0.993	0.952	6.12726e-19
Chmp2b	1.91248e-17	0.265828	0.862	0.573	4.05924e-13
mt-Nd3	8.59117e-22	0.265647	0.998	0.999	1.82348e-17
Selenbp1	8.15575e-61	0.264603	0.627	0.211	1.73106e-56
Col4a2	1.45854e-20	0.264469	0.629	0.368	3.09576e-16
Ehd2	4.98855e-54	0.263918	0.594	0.211	1.05882e-49
Pik3r1	1.11716e-21	0.263721	0.723	0.421	2.37118e-17
Atf4	4.43188e-21	0.263507	0.894	0.578	9.40666e-17
Npr3	1.76821e-28	0.263442	0.371	0.149	3.75302e-24
Sdcbp	2.65823e-21	0.263207	0.96	0.776	5.64209e-17
Dnajb4	1.68891e-31	0.262797	0.728	0.367	3.58472e-27
Pcdh7	1.81471e-25	0.261352	0.69	0.371	3.85171e-21
Eif4a2	2.97576e-23	0.26026	0.986	0.904	6.31605e-19
Rspo3	1.43111e-15	0.259897	0.791	0.506	3.03752e-11
Lsm7	1.19269e-25	0.259317	0.915	0.605	2.53148e-21
Myeov2	6.95093e-25	0.258809	0.986	0.83	1.47533e-20
Gpx7	4.44453e-24	0.258076	0.803	0.473	9.43352e-20
Tkt	1.62359e-20	0.257271	0.953	0.716	3.44606e-16
Dpyd	2.27675e-124	0.256776	0.359	0.039	4.83239e-120
Fap	2.06632e-39	0.256682	0.545	0.221	4.38576e-35
Tspo	1.60444e-60	0.255901	0.451	0.126	3.40542e-56
Srsf5	3.898e-20	0.254996	0.993	0.934	8.27351e-16
Ddr1	5.13279e-59	0.254629	0.577	0.184	1.08943e-54
Stom	7.1432e-90	0.254256	0.329	0.049	1.51614e-85
Adamts15	2.96606e-53	0.253072	0.629	0.223	6.29546e-49
Gpm6b	1.0403e-32	0.252915	0.657	0.307	2.20804e-28
Itgav	2.09406e-35	0.252008	0.65	0.288	4.44463e-31
Scmh1	1.08777e-28	0.25161	0.742	0.379	2.30878e-24
Kcnip4	3.647e-120	0.251534	0.223	0.011	7.74075e-116
B4galt1	1.1263e-45	0.251079	0.629	0.249	2.39057e-41
Hebp1	3.85916e-66	0.251036	0.615	0.191	8.19106e-62
Hs6st2	1.78374e-28	0.250989	0.545	0.255	3.78598e-24
Cntn4	1.91724e-91	0.250871	0.246	0.025	4.06933e-87
Cox17	4.60633e-41	0.250683	0.742	0.331	9.77694e-37
Stk39	7.46204e-41	0.250351	0.669	0.285	1.58382e-36
Kdelc2	3.2146e-53	0.24899	0.624	0.223	6.823e-49
Itpr2	1.13362e-87	0.248833	0.385	0.069	2.40612e-83
Hspa5	3.22377e-13	0.248308	0.998	0.979	6.84246e-09
Rhoc	2.46532e-17	0.24801	0.993	0.939	5.23264e-13
Sqstm1	3.38629e-32	0.247458	0.805	0.413	7.18741e-28
Lamp1	7.16616e-23	0.247186	0.969	0.766	1.52102e-18
Lhfpl2	9.87919e-09	0.246985	0.826	0.71	0.000209686
Rbms1	2.22021e-15	0.246319	0.941	0.737	4.7124e-11
Hic1	2.3257e-20	0.246255	0.857	0.552	4.93631e-16
Calml4	7.77901e-69	0.245212	0.502	0.136	1.6511e-64
Efhd2	8.13288e-41	0.245127	0.528	0.203	1.7262e-36
Pgm5	4.64822e-36	0.245034	0.575	0.248	9.86584e-32
Plekhh2	1.60795e-52	0.244556	0.587	0.202	3.41287e-48
2810474O19Rik	4.583e-14	0.244468	0.883	0.625	9.72742e-10
Cdkn1c	1.51326e-10	0.243959	1	1	3.2119e-06
Eml4	2.75977e-15	0.242724	0.946	0.709	5.85762e-11
Camk2n1	9.98672e-36	0.242387	0.528	0.217	2.11968e-31
Dpm3	1.55328e-20	0.24227	0.981	0.824	3.29683e-16
Slc38a2	9.43945e-17	0.242153	0.894	0.632	2.00352e-12
Gem	8.32518e-28	0.241631	0.406	0.165	1.76702e-23
Abi1	3.90602e-32	0.241025	0.782	0.389	8.29053e-28
Tm7sf3	3.13642e-49	0.240822	0.723	0.284	6.65705e-45
Arhgap29	3.0732e-28	0.239755	0.653	0.319	6.52287e-24
Akt1	2.88808e-22	0.238948	0.901	0.602	6.12994e-18
Lrrcc1	2.8435e-21	0.238913	0.69	0.371	6.03534e-17
Cd81	6.46884e-21	0.237963	0.993	0.99	1.37301e-16
Fbln2	6.21803e-07	0.237885	0.866	0.711	0.0131978
Tinagl1	1.26683e-120	0.236829	0.284	0.023	2.68884e-116
Plxna2	1.72688e-67	0.236679	0.369	0.08	3.6653e-63
Colec12	2.79633e-18	0.236503	0.702	0.424	5.93521e-14
Arpc2	3.11055e-16	0.235648	0.995	0.913	6.60215e-12
Lta4h	3.74291e-31	0.235497	0.728	0.366	7.94433e-27
Morf4l1	9.43648e-27	0.235355	1	0.994	2.00289e-22
Ywhah	2.84431e-14	0.235311	0.974	0.825	6.03705e-10
Rps26	1.719e-33	0.23518	1	0.999	3.64859e-29
Tpbg	4.62084e-34	0.235174	0.561	0.244	9.80774e-30
Fkbp10	5.01254e-23	0.234196	0.894	0.556	1.06391e-18
Tnik	1.5295e-63	0.234073	0.415	0.105	3.24636e-59
Col1a2	4.83015e-08	0.233884	1	0.995	0.0010252
Diaph2	2.63248e-60	0.233388	0.455	0.126	5.58744e-56
Tmsb4x	5.99564e-17	0.233257	1	0.999	1.27257e-12
Dlc1	3.68864e-27	0.23308	0.779	0.417	7.82913e-23
Ndufb2	4.48248e-18	0.233028	0.979	0.861	9.51407e-14
Cpox	4.22727e-47	0.232243	0.575	0.209	8.97237e-43
Fstl1	9.1728e-13	0.232201	1	0.986	1.94693e-08
Foxp2	3.56761e-14	0.232168	0.77	0.512	7.57224e-10
Frem1	3.32984e-111	0.231868	0.34	0.041	7.06759e-107
Ahcy	5.89581e-86	0.231865	0.434	0.087	1.25139e-81
Myadm	2.56451e-34	0.231653	0.648	0.291	5.44317e-30
Crtap	3.04853e-21	0.231288	0.869	0.55	6.47051e-17
Id2	1.37208e-06	0.23092	0.847	0.695	0.0291225
Efemp2	2.85955e-19	0.230241	0.897	0.62	6.0694e-15
Sema3d	1.69559e-43	0.229657	0.333	0.094	3.59889e-39
Tob1	2.22891e-50	0.229129	0.519	0.174	4.73085e-46
Plp2	2.82693e-31	0.229119	0.69	0.339	6.00016e-27
Cgnl1	8.05266e-61	0.229017	0.394	0.099	1.70918e-56
Fgf10	1.7389e-29	0.228624	0.458	0.189	3.69081e-25
1110001J03Rik	5.91874e-27	0.228534	0.819	0.457	1.25625e-22
Cpt1a	3.06653e-72	0.226975	0.512	0.133	6.50871e-68
Tmbim6	1.79501e-17	0.226842	0.967	0.753	3.8099e-13
Creg1	3.47981e-16	0.226746	0.739	0.448	7.38591e-12
Plscr1	2.06914e-58	0.226592	0.477	0.138	4.39174e-54
Lmcd1	4.35701e-36	0.226224	0.261	0.072	9.24776e-32
Sumf2	3.64632e-30	0.226215	0.845	0.455	7.73932e-26
Rhou	2.9303e-28	0.225929	0.737	0.375	6.21956e-24
Ifnar2	1.95105e-48	0.225922	0.685	0.26	4.14111e-44
Flrt2	1.98338e-17	0.225571	0.934	0.713	4.20973e-13
Ndufa1	1.46604e-17	0.224971	0.981	0.826	3.11166e-13
Pea15a	2.29811e-32	0.224919	0.695	0.33	4.87774e-28
Trim8	3.11691e-66	0.224516	0.577	0.17	6.61564e-62
Fkbp8	9.55747e-20	0.224301	0.918	0.621	2.02857e-15
Irf1	8.66692e-126	0.224295	0.343	0.035	1.83955e-121
Ccdc85b	5.54955e-50	0.223614	0.662	0.246	1.17789e-45
Npepl1	4.45966e-38	0.223544	0.662	0.288	9.46564e-34
Ndufb11	7.40867e-20	0.223288	0.993	0.951	1.57249e-15
2024-09-02	4.86255e-18	0.222879	0.991	0.846	1.03208e-13
Tns1	7.37777e-28	0.22259	0.69	0.35	1.56593e-23
Fam132a	7.79807e-48	0.2212	0.561	0.201	1.65514e-43
Mgat2	7.26479e-20	0.221039	0.866	0.528	1.54195e-15
Grn	2.16096e-26	0.220556	0.81	0.443	4.58663e-22
Ggh	1.06689e-40	0.22053	0.657	0.274	2.26447e-36
Serpinh1	8.7481e-16	0.22041	1	0.998	1.85678e-11
Sptan1	4.70137e-16	0.219759	0.892	0.621	9.97865e-12
Lrrc42	1.66725e-22	0.219417	0.786	0.468	3.53875e-18
Psd	6.8133e-92	0.219085	0.387	0.066	1.44612e-87
Uqcr10	5.73296e-17	0.218568	0.993	0.941	1.21682e-12
Jmjd1c	1.67549e-24	0.218371	0.796	0.436	3.55622e-20
Dmpk	1.1326e-101	0.218225	0.406	0.065	2.40395e-97
Acadl	7.90261e-29	0.218049	0.808	0.424	1.67733e-24
Hist3h2ba	5.04129e-15	0.217788	0.737	0.477	1.07001e-10
Ctsb	4.97739e-18	0.217778	0.892	0.589	1.05645e-13
Toporsos	4.37797e-45	0.217603	0.653	0.253	9.29223e-41
Cfap20	1.7481e-19	0.217578	0.932	0.649	3.71034e-15
1810037I17Rik	8.27956e-15	0.217432	0.969	0.763	1.75734e-10
Calm1	1.30533e-15	0.216561	0.995	0.986	2.77056e-11
Sema5a	2.47203e-17	0.216333	0.793	0.506	5.24687e-13
Gnas	2.351e-27	0.216269	1	1	4.98999e-23
Add3	1.78126e-23	0.21575	0.878	0.532	3.78071e-19
Vapb	9.24823e-21	0.215332	0.866	0.524	1.96294e-16
Tenm4	2.72761e-26	0.215213	0.629	0.322	5.78936e-22
Nedd4	8.53122e-21	0.21495	0.998	0.998	1.81075e-16
Cox6b2	5.06598e-29	0.214736	0.643	0.3	1.07525e-24
Map1a	1.70206e-37	0.21457	0.554	0.226	3.61262e-33
Tnni1	3.08361e-125	0.214411	0.275	0.019	6.54497e-121
Anxa5	3.00773e-14	0.214168	0.981	0.893	6.38391e-10
Hoxa3	1.45992e-34	0.214081	0.763	0.364	3.09868e-30
Fdps	1.95731e-06	0.213871	0.585	0.404	0.041544
Rgs3	7.50125e-32	0.213769	0.599	0.267	1.59214e-27
Pdgfrb	1.79595e-20	0.213234	0.599	0.318	3.81191e-16
Ptgr1	1.3541e-37	0.212806	0.615	0.26	2.87408e-33
Ndufv3	4.04499e-18	0.212592	0.96	0.776	8.5855e-14
Eea1	2.86621e-21	0.212026	0.798	0.466	6.08352e-17
Slc9a3r1	1.41416e-71	0.211705	0.319	0.058	3.00155e-67
Gm9930	7.7156e-111	0.21162	0.336	0.039	1.63764e-106
Pcdh19	5.19055e-12	0.2112	0.434	0.259	1.1017e-07
Frmd4b	3.08442e-99	0.210377	0.317	0.04	6.54669e-95
Kank2	7.23195e-42	0.210055	0.653	0.258	1.53498e-37
Pttg1ip	2.60105e-29	0.209878	0.822	0.413	5.52074e-25
Kcnb2	8.56455e-42	0.209677	0.369	0.113	1.81783e-37
Atf5	2.06226e-47	0.20937	0.542	0.187	4.37714e-43
Adrbk2	8.06402e-60	0.208546	0.458	0.125	1.71159e-55
Dynlt1f	1.96955e-21	0.208345	0.852	0.499	4.18038e-17
Adam19	8.14236e-33	0.207767	0.646	0.289	1.72822e-28
Hmgcs2	6.37214e-73	0.207717	0.19	0.018	1.35249e-68
Tubb4b	2.50825e-16	0.207215	0.826	0.522	5.32376e-12
Pigp	2.69698e-17	0.206308	0.92	0.648	5.72435e-13
Fam124a	5.27797e-101	0.206119	0.338	0.045	1.12025e-96
Cox16	2.87921e-57	0.206068	0.573	0.181	6.11112e-53
Klf3	5.86023e-16	0.205821	0.808	0.518	1.24383e-11
Vegfa	1.80102e-30	0.20551	0.624	0.282	3.82266e-26
Tenm3	3.54724e-15	0.205496	0.906	0.659	7.52901e-11
Rock2	1.30972e-13	0.205331	0.8	0.54	2.77987e-09
Tnfrsf1a	1.04168e-34	0.205091	0.674	0.295	2.21097e-30
Tnfsf12	1.74772e-41	0.20448	0.589	0.228	3.70953e-37
Tgfbr2	6.38272e-25	0.204385	0.707	0.374	1.35473e-20
Rnh1	7.36071e-21	0.202691	0.862	0.532	1.56231e-16
Arpc4	5.68835e-18	0.202594	0.869	0.553	1.20735e-13
Fgf13	2.10748e-56	0.202571	0.322	0.073	4.47314e-52
Ugdh	2.12619e-22	0.202066	0.808	0.473	4.51284e-18
Pclo	2.23536e-106	0.201949	0.246	0.019	4.74455e-102
Lbh	2.20621e-27	0.201772	0.451	0.194	4.68269e-23
Iqgap1	8.44814e-19	0.201566	0.817	0.498	1.79312e-14
Wnt5b	1.75966e-52	0.201253	0.359	0.093	3.73488e-48
Bace2	1.54697e-96	0.200603	0.27	0.028	3.28344e-92
Iscu	1.67589e-22	0.200443	0.84	0.458	3.55707e-18
Tmem248	9.90493e-35	0.200184	0.688	0.302	2.10232e-30
Car10	5.61421e-97	0.199395	0.211	0.015	1.19162e-92
Mpv17	4.11874e-26	0.199195	0.772	0.396	8.74202e-22
Rassf8	5.50105e-32	0.19915	0.563	0.244	1.1676e-27
Sik1	1.25458e-50	0.199144	0.465	0.142	2.66284e-46
Fam69a	3.81264e-24	0.199016	0.721	0.381	8.09233e-20
Smim1	2.06946e-54	0.198496	0.495	0.151	4.39244e-50
Grin3a	8.96418e-43	0.198329	0.3	0.08	1.90265e-38
Ier5l	3.25931e-19	0.198221	0.749	0.416	6.91788e-15
Spon2	8.05049e-41	0.198213	0.277	0.072	1.70872e-36
Gpx3	6.68081e-32	0.197469	0.46	0.183	1.418e-27
Asah1	1.85189e-20	0.196846	0.798	0.469	3.93064e-16
Arhgap6	7.96022e-69	0.196599	0.343	0.069	1.68956e-64
Hey2	1.49236e-71	0.196508	0.209	0.024	3.16754e-67
Yy1	2.60319e-16	0.196298	0.925	0.628	5.52526e-12
Il11ra1	7.28076e-14	0.195864	0.993	0.832	1.54534e-09
Capns1	1.28959e-14	0.195813	0.981	0.836	2.73715e-10
Hnrnpl	1.38431e-17	0.194722	0.923	0.588	2.93819e-13
Gabarapl2	1.34396e-14	0.194585	0.939	0.712	2.85257e-10
Ror1	3.39046e-27	0.19432	0.599	0.282	7.19624e-23
Rad23a	4.2882e-32	0.194082	0.702	0.324	9.10171e-28
Mkks	7.61315e-16	0.194033	0.831	0.552	1.61589e-11
Etfa	2.00289e-21	0.19365	0.831	0.481	4.25112e-17
Gstm1	1.83598e-44	0.193602	0.542	0.192	3.89686e-40
Copz2	1.18946e-12	0.193536	0.946	0.738	2.52462e-08
Mta3	6.67312e-43	0.193255	0.629	0.242	1.41637e-38
2700033N17Rik	4.80398e-89	0.193141	0.366	0.06	1.01964e-84
Fbn2	0.00114687	0.192935	0.995	0.961	1
Art4	4.83859e-138	0.192789	0.202	0.004	1.02699e-133
Ubb	8.30597e-24	0.192654	1	0.999	1.76294e-19
Hif3a	6.86142e-78	0.192559	0.458	0.101	1.45634e-73
Nab1	7.23045e-33	0.192408	0.552	0.235	1.53466e-28
Kcnab1	3.09094e-78	0.191963	0.317	0.051	6.56051e-74
Taf6l	1.08084e-30	0.191946	0.754	0.362	2.29409e-26
Plscr4	5.77892e-68	0.191789	0.366	0.077	1.22658e-63
Dsg2	1.36659e-87	0.191683	0.251	0.027	2.90059e-83
Atp5b	5.49241e-12	0.19149	0.998	0.969	1.16576e-07
Arl4a	2.14656e-21	0.191386	0.746	0.406	4.55607e-17
Arap1	1.74369e-27	0.191263	0.573	0.266	3.70098e-23
Grina	1.9452e-22	0.191189	0.65	0.334	4.1287e-18
Cux2	3.10615e-54	0.190725	0.305	0.068	6.5928e-50
2210016F16Rik	1.81759e-34	0.190665	0.695	0.305	3.85783e-30
Acyp2	1.96607e-60	0.190581	0.448	0.12	4.17298e-56
Slc25a3	1.38898e-15	0.19056	0.993	0.975	2.94811e-11
Uba7	4.75866e-50	0.19032	0.479	0.15	1.01003e-45
Ybx3	1.09203e-13	0.189988	0.937	0.689	2.31783e-09
E030030I06Rik	3.77862e-35	0.189819	0.462	0.17	8.02012e-31
Nbl1	1.32444e-29	0.189733	0.521	0.228	2.81112e-25
Akr1e1	1.5466e-31	0.189505	0.638	0.285	3.28266e-27
Aes	3.19367e-12	0.189461	0.995	0.943	6.77857e-08
Tcta	4.66674e-67	0.189312	0.516	0.138	9.90515e-63
Tmem106b	3.09702e-24	0.188976	0.768	0.399	6.57342e-20
Cox8a	6.49798e-19	0.18878	0.991	0.996	1.3792e-14
Bicc1	3.1723e-12	0.188152	0.911	0.689	6.73322e-08
Itm2b	5.73585e-15	0.188143	0.993	0.981	1.21743e-10
Antxr2	5.92581e-41	0.187709	0.531	0.195	1.25775e-36
Tpp1	2.66801e-45	0.18768	0.547	0.191	5.66284e-41
Atp1b3	4.67799e-19	0.187663	0.671	0.375	9.92904e-15
Fam178a	7.51536e-22	0.187633	0.725	0.392	1.59514e-17
Cggbp1	5.21047e-15	0.187319	0.918	0.669	1.10592e-10
Stt3b	1.84293e-15	0.185796	0.817	0.493	3.91163e-11
Ppp1r12a	1.95307e-13	0.185605	0.84	0.556	4.14538e-09
Cryab	2.26429e-08	0.185482	0.117	0.052	0.000480595
Serinc3	3.69734e-34	0.185356	0.692	0.299	7.84761e-30
Zeb2os	3.64023e-139	0.18529	0.34	0.029	7.72638e-135
Sat1	1.18388e-32	0.185174	0.528	0.215	2.51278e-28
Wbp1l	5.59876e-37	0.18514	0.653	0.268	1.18834e-32
Zfp395	2.08853e-32	0.184791	0.709	0.313	4.43291e-28
Hmgb2	1.27128e-07	0.184439	0.972	0.848	0.00269829
Pafah1b1	4.24939e-12	0.184366	0.991	0.911	9.01933e-08
Des	2.59617e-75	0.184175	0.263	0.037	5.51036e-71
Glt8d1	4.12861e-25	0.183995	0.714	0.36	8.76298e-21
mt-Nd5	1.87718e-11	0.183389	0.998	0.989	3.98432e-07
Psap	4.73849e-14	0.183189	0.906	0.669	1.00575e-09
Rdh10	3.77593e-14	0.183061	0.615	0.37	8.01441e-10
Ahnak2	2.34864e-28	0.183031	0.373	0.145	4.98498e-24
Lhx8	6.67199e-64	0.182584	0.2	0.025	1.41613e-59
Chmp4b	7.27008e-15	0.182556	0.946	0.72	1.54307e-10
Ccdc6	3.66473e-32	0.181763	0.641	0.284	7.77838e-28
Cyp20a1	1.60945e-32	0.181529	0.646	0.283	3.41606e-28
Hexb	3.37712e-50	0.181339	0.467	0.145	7.16793e-46
Sec61g	3.69426e-15	0.181231	0.993	0.996	7.84107e-11
Maoa	4.18807e-29	0.18121	0.516	0.22	8.88917e-25
Gipc1	1.2547e-14	0.181174	0.871	0.608	2.66309e-10
Hist1h4h	1.33809e-43	0.180914	0.552	0.195	2.84009e-39
Ascc3	1.35075e-23	0.180471	0.65	0.327	2.86696e-19
Fndc3a	7.0125e-15	0.180112	0.915	0.615	1.4884e-10
Ptprs	1.0239e-12	0.180054	0.967	0.798	2.17323e-08
Coq10b	2.7688e-21	0.180042	0.744	0.407	5.87677e-17
Ptprk	5.30083e-34	0.180004	0.439	0.163	1.1251e-29
Qpct	2.70041e-60	0.179829	0.354	0.081	5.73162e-56
Sulf2	8.1857e-06	0.179808	0.925	0.794	0.173742
Reep3	6.58537e-16	0.179172	0.812	0.495	1.39774e-11
Gm4951	3.22453e-134	0.179033	0.202	0.005	6.84407e-130
Map4	2.40255e-17	0.178655	0.824	0.498	5.09941e-13
Golga7	5.83918e-17	0.178444	0.862	0.522	1.23937e-12
Acyp1	9.53934e-28	0.178297	0.716	0.336	2.02472e-23
Stk3	4.09576e-27	0.178062	0.692	0.336	8.69325e-23
Suclg2	1.02948e-28	0.177939	0.594	0.268	2.18506e-24
Srpx2	3.20994e-86	0.177886	0.326	0.049	6.81311e-82
Sipa1l2	4.39315e-71	0.177868	0.357	0.071	9.32446e-67
Rpn2	1.00695e-12	0.177818	0.941	0.727	2.13726e-08
Tshz2	1.97782e-12	0.177802	0.969	0.801	4.19792e-08
5730508B09Rik	3.06613e-70	0.177629	0.258	0.038	6.50787e-66
Snhg6	2.3412e-13	0.177278	0.937	0.693	4.96919e-09
Hist1h2ae	4.16087e-30	0.176829	0.624	0.277	8.83145e-26
Cyb5r3	5.44823e-17	0.176819	0.822	0.493	1.15639e-12
Ctdsp2	3.44254e-15	0.176638	0.894	0.614	7.30678e-11
Mmp14	2.09935e-09	0.176551	0.969	0.772	4.45587e-05
C2cd2	1.73499e-72	0.176414	0.376	0.076	3.68252e-68
Slc9a3r2	1.34932e-26	0.176406	0.683	0.334	2.86392e-22
Tusc3	5.59391e-15	0.176371	0.831	0.533	1.18731e-10
Bmp1	1.28015e-20	0.176301	0.725	0.397	2.71712e-16
Ankrd12	9.77351e-11	0.176249	0.859	0.627	2.07443e-06
1810058I24Rik	4.71214e-12	0.176075	0.981	0.915	1.00015e-07
Rnf165	9.90799e-40	0.175584	0.446	0.153	2.10297e-35
Gm12840	2.13669e-44	0.175511	0.228	0.047	4.53512e-40
Btc	3.34611e-69	0.175422	0.148	0.01	7.10212e-65
Cdc42ep5	1.10137e-13	0.174993	0.887	0.603	2.33765e-09
Abhd14b	1.6258e-64	0.174951	0.397	0.092	3.45075e-60
Ptp4a2	6.74012e-11	0.174933	0.979	0.836	1.43059e-06
Heyl	1.28632e-77	0.174786	0.155	0.009	2.73022e-73
Col5a3	2.75663e-74	0.17477	0.254	0.034	5.85094e-70
Wdr86	9.51788e-34	0.174353	0.566	0.232	2.02017e-29
Klhl29	2.43583e-51	0.174195	0.401	0.112	5.17006e-47
Tmem258	6.79969e-12	0.174099	0.993	0.946	1.44323e-07
Cpne5	8.28751e-56	0.173458	0.312	0.068	1.75902e-51
Bche	7.94004e-123	0.173249	0.256	0.016	1.68527e-118
Dync1li2	6.80155e-20	0.173226	0.714	0.39	1.44363e-15
Gm10020	6.1738e-27	0.172845	0.742	0.355	1.31039e-22
Cdc42	1.88574e-14	0.172573	0.998	0.984	4.00248e-10
Chpf	3.79351e-34	0.172112	0.636	0.268	8.05173e-30
Rbm39	3.63156e-15	0.171932	0.998	0.996	7.70799e-11
Phlda3	1.83666e-18	0.17189	0.603	0.328	3.89832e-14
Rtn3	1.20695e-12	0.171821	0.934	0.684	2.56175e-08
S100a16	7.92848e-42	0.171809	0.338	0.098	1.68282e-37
Thbd	5.08495e-84	0.171391	0.218	0.021	1.07928e-79
Map3k1	3.23785e-33	0.171118	0.495	0.192	6.87233e-29
Golim4	3.75321e-08	0.171033	0.897	0.68	0.000796618
Vamp3	2.74342e-19	0.171024	0.843	0.488	5.82292e-15
Rarb	4.3517e-30	0.171019	0.585	0.258	9.23648e-26
Pde5a	2.37225e-43	0.170901	0.43	0.138	5.03511e-39
Wnt4	5.10582e-30	0.170853	0.171	0.039	1.08371e-25
Rcn3	6.59629e-09	0.170661	1	0.965	0.000140006
Psip1	2.07371e-09	0.170514	0.969	0.847	4.40145e-05
Mrpl33	2.16549e-11	0.170341	0.972	0.819	4.59626e-07
Sult1a1	3.14742e-93	0.170241	0.272	0.03	6.6804e-89
Lrpap1	1.89061e-14	0.170108	0.962	0.71	4.01282e-10
Vwa5a	2.05375e-37	0.169918	0.502	0.188	4.35909e-33
Dnajc3	1.35753e-13	0.16947	0.768	0.478	2.88135e-09
Cacna2d1	5.30261e-39	0.169198	0.495	0.178	1.12548e-34
Foxd1	1.16067e-54	0.169025	0.15	0.015	2.46352e-50
Bad	2.82742e-13	0.168887	0.904	0.639	6.0012e-09
Nucb1	1.0169e-13	0.168586	0.862	0.578	2.15837e-09
Plekhg3	1.33251e-72	0.168488	0.362	0.071	2.82825e-68
Slitrk1	1.08934e-53	0.168339	0.2	0.03	2.31213e-49
Klf9	2.05378e-44	0.167674	0.319	0.085	4.35915e-40
Lix1l	2.77067e-16	0.167563	0.852	0.509	5.88074e-12
Pet100	1.85367e-16	0.16747	0.789	0.463	3.9344e-12
Mbd2	2.86871e-25	0.167447	0.744	0.364	6.08883e-21
Cnrip1	5.44201e-25	0.167436	0.692	0.345	1.15507e-20
Kdm5c	6.455e-24	0.16738	0.69	0.346	1.37007e-19
Magi1	1.59308e-28	0.167351	0.545	0.233	3.38131e-24
Zc2hc1a	2.00363e-22	0.166969	0.732	0.378	4.25271e-18
Prickle1	1.30321e-41	0.166948	0.5	0.176	2.76606e-37
Ginm1	5.96648e-25	0.166923	0.751	0.37	1.26638e-20
Obsl1	9.85425e-24	0.166854	0.716	0.366	2.09157e-19
Ergic3	6.39944e-12	0.16669	0.962	0.759	1.35828e-07
Ctsa	4.51854e-24	0.1664	0.744	0.368	9.5906e-20
Hivep1	9.29208e-28	0.166315	0.552	0.246	1.97224e-23
Triobp	1.17946e-21	0.166297	0.69	0.355	2.50341e-17
B2m	7.32821e-12	0.165952	0.866	0.614	1.55541e-07
Glis2	1.05182e-36	0.165852	0.531	0.205	2.23248e-32
Hist1h1c	1.48579e-18	0.16585	0.446	0.218	3.1536e-14
Oxnad1	1.91554e-41	0.16549	0.469	0.16	4.06574e-37
2024-09-09	3.8142e-16	0.165196	0.791	0.482	8.09563e-12
Pck2	6.61379e-43	0.16491	0.512	0.178	1.40378e-38
Tsen34	3.24193e-11	0.16461	0.932	0.721	6.88099e-07
Elovl1	5.34092e-29	0.164486	0.629	0.285	1.13361e-24
Zbtb7a	4.21005e-26	0.164242	0.629	0.302	8.93583e-22
Pear1	3.87768e-99	0.164009	0.357	0.05	8.23037e-95
Hist1h1e	2.62716e-09	0.163997	0.749	0.517	5.57614e-05
Arpc1a	7.32984e-12	0.163971	0.988	0.836	1.55576e-07
Kirrel	2.88514e-32	0.163619	0.575	0.239	6.1237e-28
Tbxa2r	1.35206e-56	0.163517	0.39	0.098	2.86975e-52
Ddx5	4.21159e-12	0.163288	1	0.991	8.93911e-08
Tmem165	2.42122e-11	0.163275	0.981	0.837	5.13903e-07
Idh3b	2.67866e-13	0.163218	0.876	0.572	5.68546e-09
Gm21092	5.00266e-11	0.163142	0.939	0.688	1.06181e-06
Dazap2	1.19546e-25	0.163125	0.643	0.308	2.53737e-21
Kpna4	1.29691e-14	0.163121	0.798	0.509	2.75269e-10
Twsg1	1.82448e-14	0.163086	0.815	0.482	3.87247e-10
Hacd4	1.14905e-40	0.162719	0.467	0.162	2.43887e-36
Itfg1	3.93846e-30	0.16243	0.634	0.283	8.35937e-26
Ostf1	9.81224e-27	0.161895	0.662	0.308	2.08265e-22
Dctn2	7.83358e-13	0.161855	0.946	0.727	1.66268e-08
Hist1h2ab	2.65243e-57	0.161823	0.333	0.075	5.62978e-53
Lonrf1	8.63657e-27	0.161778	0.392	0.158	1.83311e-22
Tgfbr3	1.98771e-33	0.161662	0.472	0.181	4.21892e-29
Cfl2	6.81678e-12	0.161635	0.974	0.765	1.44686e-07
Ccdc141	6.58688e-19	0.161492	0.42	0.204	1.39806e-14
Orai3	1.57412e-51	0.161453	0.54	0.169	3.34108e-47
Ing2	5.57812e-24	0.161305	0.594	0.284	1.18396e-19
Nr3c1	2.10276e-23	0.161238	0.728	0.384	4.46311e-19
Klhl7	2.00467e-21	0.161203	0.702	0.363	4.25492e-17
Mlf1	3.32267e-23	0.160992	0.373	0.157	7.05237e-19
0610010K14Rik	1.90262e-16	0.160605	0.803	0.477	4.03831e-12
Etfb	4.93435e-10	0.160506	0.965	0.831	1.04732e-05
Mapk1	1.0933e-14	0.160182	0.831	0.516	2.32054e-10
Zcchc24	2.56573e-13	0.160165	0.761	0.471	5.44577e-09
Angptl4	1.74318e-25	0.160139	0.688	0.343	3.6999e-21
Pcf11	1.91427e-24	0.159934	0.695	0.344	4.06303e-20
Col6a3	3.68452e-13	0.159813	0.899	0.633	7.82039e-09
Cxxc1	3.30794e-24	0.159717	0.69	0.337	7.0211e-20
Gnai1	3.87664e-23	0.159707	0.401	0.174	8.22818e-19
Nipsnap3b	1.39954e-25	0.159471	0.664	0.314	2.97052e-21
Pbx1	2.37089e-07	0.159446	0.991	0.95	0.00503221
Atp5k	5.45603e-11	0.159258	0.988	0.955	1.15804e-06
Gnptab	2.47455e-34	0.159256	0.399	0.141	5.25222e-30
Creb3l1	8.25052e-18	0.159083	0.676	0.38	1.75117e-13
Slc39a1	6.25121e-22	0.158961	0.662	0.342	1.32682e-17
Rnft1	1.16532e-37	0.158855	0.549	0.209	2.47339e-33
Rnf187	3.00418e-10	0.158532	0.948	0.751	6.37637e-06
Cc2d2a	4.72008e-39	0.158422	0.451	0.156	1.00184e-34
Mef2a	2.26577e-12	0.158291	0.791	0.496	4.80909e-08
Lhfp	2.54162e-10	0.15823	0.772	0.533	5.39458e-06
Mrps21	7.40756e-12	0.158006	0.979	0.815	1.57225e-07
Btbd2	2.15384e-24	0.157877	0.702	0.338	4.57153e-20
Rock1	4.13596e-09	0.157762	0.939	0.737	8.77858e-05
Gabra2	4.84267e-45	0.157744	0.11	0.01	1.02786e-40
Ctsd	5.40076e-13	0.157656	0.904	0.63	1.14631e-08
Tmem39a	7.97535e-24	0.157612	0.742	0.371	1.69277e-19
Ak3	2.51284e-28	0.157499	0.577	0.256	5.3335e-24
Mprip	1.25918e-10	0.157458	0.934	0.693	2.67261e-06
Reck	4.66295e-28	0.157404	0.622	0.282	9.8971e-24
Pofut2	2.29971e-10	0.157321	0.901	0.672	4.88114e-06
3110040N11Rik	4.46023e-29	0.157267	0.601	0.267	9.46684e-25
Naga	8.42867e-42	0.157204	0.418	0.134	1.78899e-37
Zeb1	5.14863e-14	0.156936	0.812	0.506	1.0928e-09
Slc20a1	4.20542e-52	0.15683	0.397	0.108	8.92601e-48
Tfpi	3.92145e-13	0.156652	0.601	0.37	8.32328e-09
Churc1	2.19588e-17	0.156358	0.754	0.431	4.66075e-13
Sgce	1.37959e-15	0.156302	0.744	0.436	2.92819e-11
Atp6v0d1	1.72944e-15	0.156271	0.866	0.537	3.67075e-11
Gm11627	1.4443e-24	0.156266	0.653	0.316	3.06553e-20
Dusp3	3.35492e-41	0.155928	0.392	0.124	7.12082e-37
Itga8	2.56832e-13	0.155569	0.338	0.179	5.45127e-09
Sepw1	9.32944e-14	0.155547	0.998	0.997	1.98017e-09
Zbtb7c	2.09737e-102	0.155463	0.251	0.021	4.45167e-98
Fth1	1.99949e-13	0.155342	0.998	0.998	4.24391e-09
Hk2	3.21939e-30	0.155155	0.415	0.159	6.83316e-26
Kdelr1	1.02273e-11	0.155136	0.991	0.879	2.17075e-07
Il17rd	8.13163e-28	0.155035	0.484	0.202	1.72594e-23
Sertad1	4.92161e-34	0.155032	0.509	0.197	1.04461e-29
Dmd	1.19193e-40	0.154641	0.286	0.076	2.52986e-36
Cdc42ep4	9.7115e-26	0.154453	0.568	0.262	2.06127e-21
Shisa4	8.03475e-21	0.154421	0.697	0.362	1.70538e-16
Cbx6	1.21434e-17	0.154223	0.775	0.435	2.57743e-13
Bdnf	1.26234e-23	0.154219	0.232	0.077	2.67932e-19
Boc	1.095e-21	0.154194	0.641	0.321	2.32414e-17
Adamts16	7.19839e-15	0.153863	0.183	0.072	1.52786e-10
Kdm6a	1.76611e-32	0.153816	0.634	0.269	3.74856e-28
Atxn10	1.41233e-09	0.15378	0.991	0.86	2.99768e-05
Lman2	8.9252e-16	0.153719	0.857	0.518	1.89437e-11
Fam69c	3.21127e-82	0.153626	0.237	0.026	6.81592e-78
Gpsm2	1.89401e-25	0.153542	0.521	0.231	4.02003e-21
Rap1b	2.25696e-13	0.153511	0.92	0.675	4.7904e-09
Crat	5.03022e-46	0.153361	0.472	0.15	1.06766e-41
Smtnl2	1.86981e-67	0.152856	0.296	0.052	3.96868e-63
Ndufa7	2.41085e-10	0.152818	0.995	0.973	5.11703e-06
Psme2	5.16502e-11	0.152808	0.923	0.72	1.09628e-06
Paics	3.62273e-11	0.152767	0.93	0.707	7.68925e-07
Smad7	2.33169e-12	0.152751	0.721	0.449	4.94901e-08
Capza1	4.59501e-13	0.152711	0.883	0.585	9.7529e-09
Dpysl2	4.36929e-13	0.15268	0.864	0.567	9.27382e-09
Ddah2	1.34818e-09	0.152647	0.995	0.939	2.86152e-05
Efs	5.4054e-24	0.152558	0.655	0.318	1.1473e-19
Erp44	5.59762e-15	0.152477	0.84	0.508	1.18809e-10
Ctbs	1.20994e-46	0.152461	0.451	0.14	2.5681e-42
Lingo2	4.92485e-51	0.152443	0.19	0.029	1.0453e-46
Snx1	2.3575e-30	0.152213	0.681	0.301	5.00379e-26
Gm8186	1.29844e-15	0.152198	0.847	0.495	2.75594e-11
Ppp1r2	3.21033e-14	0.151702	0.779	0.483	6.81393e-10
Smarca2	4.80843e-06	0.151326	0.979	0.858	0.102059
Mfap1a	1.56377e-25	0.151313	0.606	0.285	3.31909e-21
Dennd5b	1.48738e-24	0.151083	0.631	0.302	3.15697e-20
Son	2.62909e-09	0.150871	1	0.98	5.58024e-05
Eif1a	4.20159e-11	0.150833	0.85	0.562	8.91787e-07
Pspc1	1.1322e-17	0.150823	0.662	0.367	2.4031e-13
Lrrfip1	4.75389e-27	0.150811	0.505	0.217	1.00901e-22
Chst2	4.18047e-24	0.150625	0.458	0.203	8.87306e-20
Fkbp9	5.29391e-11	0.150598	0.897	0.62	1.12363e-06
Adcy6	1.52092e-37	0.150273	0.495	0.179	3.22816e-33
Astn2	3.77807e-65	0.150265	0.258	0.041	8.01895e-61
Mxra8	8.73689e-23	0.150264	0.725	0.379	1.85441e-18
Wnk1	3.72402e-09	0.150193	0.939	0.703	7.90422e-05
Hspb1	1.7208e-12	0.149967	0.648	0.411	3.6524e-08
Dock11	3.3358e-18	0.149906	0.509	0.258	7.08024e-14
Naalad2	3.70635e-40	0.14977	0.27	0.068	7.86674e-36
Trim35	2.93158e-18	0.149561	0.789	0.438	6.22227e-14
Dync1h1	3.49827e-10	0.149472	0.892	0.631	7.42508e-06
Rpl6	1.17038e-17	0.149368	1	0.999	2.48414e-13
Ythdc1	2.81549e-07	0.149309	0.946	0.773	0.00597587
Camk2d	1.11644e-14	0.149045	0.761	0.46	2.36965e-10
Rspo2	1.10887e-34	0.148647	0.244	0.064	2.35358e-30
Khdrbs2	4.58714e-25	0.148594	0.277	0.097	9.73619e-21
Cdkn2b	1.20345e-34	0.148422	0.15	0.027	2.55432e-30
Afap1	7.86912e-20	0.148419	0.749	0.4	1.67022e-15
Sncg	9.27018e-45	0.148412	0.192	0.033	1.9676e-40
Bmp2k	1.39022e-42	0.148345	0.472	0.158	2.95074e-38
Hey1	3.42229e-63	0.148271	0.275	0.047	7.26382e-59
2010107E04Rik	2.623e-10	0.148006	0.988	0.934	5.56732e-06
Mecom	5.97262e-13	0.147998	0.601	0.365	1.26769e-08
Topors	2.4713e-10	0.147995	0.831	0.549	5.24533e-06
Hexa	4.21609e-17	0.147824	0.728	0.411	8.94864e-13
Chrdl2	1.26486e-71	0.147811	0.124	0.005	2.68466e-67
Adgrb3	2.20298e-56	0.147716	0.251	0.045	4.67582e-52
Crip2	1.15485e-29	0.14771	0.272	0.085	2.45118e-25
Coro1b	4.51784e-29	0.147623	0.681	0.304	9.58911e-25
Mtch1	2.89448e-09	0.147091	0.993	0.932	6.14354e-05
Sphkap	7.26035e-78	0.14697	0.15	0.008	1.54101e-73
Man1a	4.21502e-20	0.146863	0.425	0.199	8.94638e-16
Rab8b	1.89296e-29	0.146713	0.458	0.183	4.01781e-25
Arhgdia	1.06025e-09	0.146705	0.939	0.786	2.25038e-05
Tle4	3.67217e-23	0.146633	0.455	0.203	7.79419e-19
Ramp1	1.04529e-54	0.146626	0.197	0.029	2.21862e-50
Sh2d3c	3.4681e-57	0.146573	0.317	0.068	7.36105e-53
Otud4	3.35804e-26	0.146517	0.509	0.223	7.12744e-22
Sorcs3	1.12093e-24	0.146414	0.272	0.096	2.37917e-20
Eps15	6.88003e-29	0.146002	0.568	0.246	1.46029e-24
AW549877	7.27082e-26	0.145984	0.596	0.269	1.54323e-21
Hmga1	1.6497e-63	0.145644	0.317	0.062	3.50148e-59
Btbd7	3.67891e-22	0.145614	0.704	0.359	7.80848e-18
Scd2	2.21205e-08	0.145512	0.974	0.861	0.000469508
Maff	1.91968e-76	0.145444	0.263	0.035	4.07452e-72
Rpl27-ps3	6.06941e-28	0.145377	0.629	0.285	1.28823e-23
Blvrb	3.65532e-13	0.145323	0.833	0.53	7.75842e-09
Commd8	1.02773e-14	0.14512	0.833	0.498	2.18136e-10
Ggta1	1.53278e-44	0.144578	0.315	0.082	3.25333e-40
Cyth3	7.79061e-34	0.144568	0.465	0.174	1.65356e-29
Glmp	1.00285e-19	0.144355	0.714	0.376	2.12854e-15
Scp2	4.03467e-11	0.144248	0.951	0.719	8.56358e-07
2024-03-02	3.45043e-12	0.144109	0.904	0.612	7.32353e-08
Casp6	1.38945e-24	0.144002	0.603	0.278	2.9491e-20
Rasgrp2	4.18648e-25	0.143822	0.209	0.064	8.88581e-21
F3	1.3778e-36	0.143682	0.254	0.066	2.92437e-32
Cyb5a	1.04444e-09	0.14363	0.974	0.813	2.21682e-05
Slc3a2	1.09272e-13	0.143493	0.728	0.425	2.31931e-09
Zcchc16	6.57727e-71	0.143375	0.19	0.019	1.39603e-66
Cox5b	5.8579e-10	0.143296	0.991	0.973	1.24334e-05
H2afj	4.5657e-09	0.142937	0.904	0.697	9.69071e-05
Eif4h	1.35096e-09	0.142864	0.962	0.789	2.86741e-05
Ncoa7	1.04927e-20	0.142809	0.66	0.335	2.22707e-16
mt-Nd6	1.83328e-08	0.142745	0.662	0.434	0.000389113
Cdc42bpb	8.91377e-24	0.142699	0.613	0.289	1.89195e-19
Rsu1	6.66531e-10	0.142669	0.932	0.672	1.41471e-05
Gm9885	3.76038e-31	0.142601	0.272	0.084	7.98141e-27
Ywhaz	3.20093e-09	0.14253	0.991	0.942	6.79397e-05
Sema6d	8.53349e-40	0.142405	0.319	0.09	1.81123e-35
Fam63b	3.29891e-26	0.142333	0.425	0.175	7.00194e-22
Cers4	3.16702e-31	0.142228	0.399	0.148	6.72199e-27
Acadsb	3.78797e-18	0.142196	0.688	0.371	8.03996e-14
Rit1	7.02026e-30	0.142149	0.636	0.276	1.49005e-25
Tusc1	2.8054e-32	0.14211	0.448	0.168	5.95445e-28
Phactr1	7.2837e-40	0.141907	0.239	0.056	1.54596e-35
Dpy19l1	6.25604e-16	0.141896	0.638	0.353	1.32784e-11
B3gnt8	3.04746e-88	0.141161	0.251	0.027	6.46823e-84
Atxn2	1.17916e-10	0.140994	0.89	0.612	2.50278e-06
Foxo1	6.07445e-73	0.140827	0.305	0.051	1.2893e-68
Cap1	5.42504e-24	0.1403	0.62	0.29	1.15147e-19
BC017643	3.09124e-38	0.140076	0.488	0.173	6.56115e-34
Gltp	1.84169e-27	0.13992	0.535	0.233	3.90899e-23
Frat2	2.32053e-43	0.139591	0.326	0.088	4.92533e-39
Cadm1	4.36029e-10	0.139546	0.261	0.138	9.25472e-06
H1fx	1.16133e-05	0.139479	0.911	0.758	0.246492
Lzts2	1.14878e-17	0.139449	0.765	0.417	2.43829e-13
Rdh5	4.81633e-97	0.139339	0.3	0.035	1.02227e-92
Zfp608	1.35978e-14	0.13916	0.573	0.328	2.88613e-10
E2f5	9.69163e-21	0.139141	0.516	0.251	2.05705e-16
Sgms1	2.15407e-33	0.139059	0.528	0.205	4.57201e-29
Sptssa	1.168e-07	0.138927	0.979	0.808	0.00247908
Otub1	1.50244e-11	0.138752	0.883	0.602	3.18893e-07
Ndufa13	3.96404e-10	0.138663	0.995	0.984	8.41368e-06
Enpp5	2.38448e-55	0.13855	0.331	0.075	5.06105e-51
Puf60	1.04713e-10	0.138507	0.857	0.584	2.22254e-06
Pabpc1	8.86132e-08	0.138502	0.998	0.943	0.00188081
Vps4b	5.92392e-15	0.138156	0.803	0.48	1.25735e-10
B3galnt1	3.1924e-35	0.137818	0.418	0.148	6.77587e-31
Ntrk1	4.11658e-75	0.137766	0.178	0.014	8.73744e-71
Msn	5.41114e-15	0.137733	0.685	0.385	1.14852e-10
Tgfbr1	4.92467e-18	0.137641	0.655	0.354	1.04526e-13
Idh1	4.62236e-12	0.137611	0.692	0.424	9.81095e-08
Zhx1	6.67843e-27	0.137543	0.552	0.241	1.4175e-22
Adam22	1.16267e-35	0.137534	0.38	0.127	2.46776e-31
Cpxm1	1.6613e-08	0.137497	0.829	0.587	0.00035261
Acaa1a	4.11006e-15	0.137491	0.782	0.459	8.7236e-11
Zfp664	3.66264e-15	0.137477	0.786	0.462	7.77396e-11
Lrrn2	3.21443e-49	0.137371	0.244	0.049	6.82262e-45
Rpa3	1.23329e-12	0.13737	0.831	0.532	2.61765e-08
Ppp2cb	6.40364e-10	0.137347	0.913	0.655	1.35917e-05
Pcdh11x	3.97543e-27	0.137302	0.364	0.138	8.43785e-23
Purb	1.64509e-09	0.136904	0.974	0.817	3.49171e-05
Polr2l	1.14906e-22	0.136891	0.62	0.299	2.43887e-18
Pcbd1	2.22559e-56	0.136871	0.293	0.06	4.7238e-52
Unc13b	6.11057e-78	0.136849	0.251	0.031	1.29697e-73
Sh3bp5	4.12994e-13	0.136827	0.594	0.344	8.7658e-09
Atp6ap2	2.17894e-24	0.136792	0.697	0.332	4.62479e-20
Ppp2r1a	4.65221e-10	0.13673	0.887	0.606	9.87432e-06
Ptpn13	4.30413e-18	0.136714	0.514	0.259	9.13551e-14
Fip1l1	4.00673e-07	0.136371	0.92	0.752	0.00850429
Prpf39	4.69762e-23	0.136366	0.61	0.288	9.97069e-19
Abhd16a	1.29461e-22	0.136185	0.629	0.302	2.74781e-18
Jup	2.94126e-34	0.136092	0.46	0.17	6.24283e-30
Chmp1a	1.66522e-21	0.136053	0.676	0.335	3.53442e-17
Wdr82	2.36822e-14	0.135977	0.742	0.42	5.02654e-10
Emilin1	2.70859e-08	0.135737	0.939	0.771	0.000574898
Unc45b	5.43373e-78	0.135502	0.12	0.003	1.15331e-73
Fam126a	1.98791e-40	0.135474	0.415	0.133	4.21934e-36
Col13a1	1.42393e-22	0.135447	0.27	0.099	3.02229e-18
Anxa3	1.13672e-17	0.135176	0.362	0.168	2.41269e-13
Tenm2	1.18086e-40	0.134926	0.239	0.055	2.50638e-36
Pttg1	1.0015e-14	0.134907	0.697	0.395	2.12568e-10
Gnb4	1.30653e-14	0.134886	0.728	0.418	2.77311e-10
Plec	1.09537e-20	0.134798	0.554	0.269	2.32493e-16
P4hb	2.14615e-07	0.134737	0.991	0.931	0.0045552
Fndc3c1	1.5015e-22	0.134581	0.317	0.127	3.18693e-18
Dnajc10	3.33278e-12	0.134556	0.836	0.538	7.07383e-08
Ptrf	5.22891e-18	0.134503	0.469	0.237	1.10984e-13
A830082K12Rik	1.86711e-49	0.134426	0.319	0.077	3.96294e-45
Agtrap	2.45248e-36	0.134268	0.385	0.127	5.20539e-32
Tmem200a	3.27576e-33	0.134145	0.411	0.147	6.9528e-29
Dnajb9	1.24653e-18	0.134091	0.61	0.313	2.64575e-14
Elavl2	2.13644e-07	0.13394	0.146	0.072	0.00453459
Mfap1b	2.28848e-27	0.133825	0.646	0.286	4.8573e-23
Impa1	1.18285e-16	0.133768	0.754	0.428	2.51059e-12
Atp13a3	8.61942e-23	0.133762	0.58	0.274	1.82947e-18
Hsd17b11	9.66466e-31	0.133582	0.561	0.232	2.05132e-26
Usp25	2.57003e-24	0.133499	0.477	0.209	5.45489e-20
Slc24a3	6.03552e-32	0.133474	0.277	0.084	1.28104e-27
Ensa	1.30409e-14	0.133175	0.826	0.485	2.76793e-10
Anpep	1.0773e-54	0.133104	0.258	0.048	2.28658e-50
Pcna	3.69723e-13	0.132955	0.509	0.283	7.84737e-09
Gm43101	3.37682e-119	0.132786	0.265	0.019	7.16729e-115
Sp3	1.38117e-10	0.132737	0.808	0.525	2.93153e-06
Ppp1ca	7.27031e-09	0.132734	0.991	0.917	0.000154312
Pcbd2	1.03043e-14	0.132713	0.681	0.389	2.18708e-10
Camk2g	1.77612e-25	0.132569	0.538	0.237	3.76982e-21
Lmod1	2.82894e-37	0.13253	0.157	0.027	6.00443e-33
Sh3rf1	1.04313e-33	0.132453	0.347	0.114	2.21405e-29
Slc39a10	1.14526e-11	0.132301	0.725	0.448	2.43082e-07
Cxx1a	9.99974e-18	0.132267	0.692	0.363	2.12245e-13
Pld3	5.46014e-27	0.132187	0.627	0.282	1.15891e-22
Tjp1	4.85481e-13	0.132111	0.831	0.524	1.03043e-08
Smarca1	7.07778e-08	0.131972	0.89	0.682	0.00150226
Sorbs3	1.39095e-49	0.131944	0.434	0.124	2.95229e-45
Bcorl1	1.36699e-26	0.131875	0.481	0.202	2.90144e-22
Tlcd1	1.89259e-40	0.131858	0.366	0.11	4.01701e-36
Rap2a	2.87092e-17	0.131853	0.573	0.3	6.09353e-13
Ube4b	2.53188e-11	0.131705	0.789	0.501	5.37391e-07
Notch3	3.34538e-17	0.131677	0.554	0.289	7.10056e-13
Manea	3.11696e-29	0.131676	0.451	0.178	6.61575e-25
Aggf1	6.43366e-18	0.131551	0.676	0.356	1.36554e-13
Dock1	1.43786e-09	0.13147	0.763	0.507	3.05186e-05
9530068E07Rik	3.93945e-10	0.131396	0.894	0.634	8.36148e-06
Slc25a24	2.68928e-17	0.13133	0.697	0.388	5.70799e-13
Bicd1	5.17376e-28	0.131286	0.371	0.14	1.09813e-23
Flot2	7.4485e-37	0.131212	0.418	0.142	1.58094e-32
Ndufb3	4.86492e-09	0.131158	0.979	0.854	0.000103258
Rab3il1	6.54847e-26	0.131131	0.488	0.21	1.38991e-21
Erdr1	8.74124e-12	0.131124	0.7	0.421	1.85533e-07
Rbm18	3.25696e-15	0.131075	0.725	0.395	6.91289e-11
Shoc2	4.18001e-21	0.13101	0.613	0.302	8.87207e-17
1810022K09Rik	4.00238e-07	0.130749	0.988	0.882	0.00849506
Gm14305	2.20648e-36	0.130297	0.472	0.169	4.68324e-32
Col4a3bp	2.25041e-17	0.130289	0.657	0.357	4.7765e-13
Nfil3	2.72049e-36	0.13009	0.34	0.106	5.77424e-32
Cped1	7.27477e-18	0.129823	0.383	0.181	1.54407e-13
Hoxb3os	2.48894e-43	0.129679	0.35	0.097	5.28278e-39
Tmem65	4.04849e-20	0.129477	0.603	0.302	8.59291e-16
Zdhhc2	3.15064e-43	0.129463	0.282	0.069	6.68724e-39
Gm16586	1.24925e-19	0.129435	0.523	0.254	2.65153e-15
Gabra3	3.2608e-80	0.129387	0.221	0.022	6.92105e-76
Canx	1.49844e-07	0.129273	0.986	0.888	0.00318043
Lama4	4.3734e-11	0.129015	0.643	0.4	9.28254e-07
Palm	5.82551e-21	0.128782	0.561	0.267	1.23646e-16
Trim47	5.77576e-94	0.128763	0.181	0.01	1.22591e-89
Sema3a	3.77136e-05	0.128727	0.638	0.475	0.800472
Dapk1	4.96138e-24	0.128703	0.554	0.25	1.05305e-19
Shc1	7.54697e-23	0.128522	0.742	0.363	1.60184e-18
Tpm3	5.41667e-07	0.128491	0.986	0.891	0.0114969
Tubb6	2.19651e-18	0.128426	0.408	0.195	4.6621e-14
Sms	3.77802e-11	0.128211	0.754	0.477	8.01884e-07
Sgta	1.76596e-10	0.128126	0.904	0.596	3.74825e-06
Klf11	4.12984e-37	0.12795	0.378	0.122	8.76559e-33
R3hdm2	2.01664e-12	0.127799	0.786	0.496	4.28032e-08
Myh9	4.97934e-09	0.127711	0.592	0.377	0.000105686
Odc1	6.55916e-08	0.127692	0.887	0.642	0.00139218
Pdha1	2.49693e-14	0.127602	0.791	0.464	5.29974e-10
Tnks2	3.61434e-08	0.127253	0.96	0.774	0.000767144
Sspn	1.71067e-36	0.127235	0.491	0.176	3.63091e-32
Lasp1	1.17567e-13	0.1272	0.746	0.447	2.49535e-09
Tmbim1	1.75226e-30	0.127175	0.406	0.149	3.71918e-26
Eef2k	3.05624e-27	0.126685	0.559	0.239	6.48688e-23
Clmn	2.34588e-27	0.126682	0.305	0.108	4.97912e-23
Anxa6	3.10847e-08	0.126639	0.981	0.772	0.000659772
Itga4	6.47422e-17	0.126386	0.12	0.033	1.37415e-12
Vamp2	2.03146e-14	0.126318	0.671	0.375	4.31177e-10
Zfp948	6.29122e-46	0.126305	0.354	0.095	1.33531e-41
Scarb2	4.49665e-31	0.126175	0.404	0.149	9.54414e-27
Smad6	8.15582e-50	0.126084	0.34	0.085	1.73107e-45
Man2b1	8.25667e-33	0.126065	0.373	0.128	1.75248e-28
Gab1	6.72952e-16	0.126016	0.688	0.376	1.42834e-11
Adnp	1.64741e-19	0.125959	0.648	0.333	3.49662e-15
Ddx17	1.59325e-05	0.125926	0.953	0.827	0.338168
Cdon	9.34683e-09	0.125767	0.768	0.546	0.000198386
Spty2d1	7.72394e-19	0.12569	0.73	0.386	1.63941e-14
Dnmt3a	1.65189e-08	0.125686	0.948	0.752	0.000350614
Tmx3	6.52807e-20	0.125684	0.634	0.32	1.38558e-15
Angpt2	1.52195e-48	0.125443	0.232	0.045	3.23034e-44
Uqcrc1	1.52871e-10	0.125424	0.885	0.59	3.24469e-06
Zadh2	9.40993e-28	0.125408	0.479	0.197	1.99726e-23
Blcap	6.46452e-20	0.125315	0.549	0.269	1.37209e-15
B4gat1	1.0803e-24	0.12529	0.629	0.29	2.29294e-20
Erlec1	1.2188e-09	0.125108	0.864	0.572	2.58689e-05
2310022B05Rik	9.11065e-20	0.12509	0.638	0.322	1.93374e-15
Fam65a	9.1277e-32	0.125026	0.343	0.116	1.93735e-27
Fnbp1	5.94789e-16	0.124897	0.601	0.326	1.26244e-11
Sdf4	1.74981e-10	0.124892	0.864	0.596	3.71397e-06
Mcee	1.05077e-18	0.124881	0.714	0.371	2.23026e-14
Taf7	5.56071e-09	0.124778	0.904	0.652	0.000118026
Arap2	2.10132e-74	0.124546	0.178	0.015	4.46006e-70
Ift43	4.73225e-11	0.124398	0.822	0.519	1.00442e-06
Mtus2	2.7039e-10	0.124092	0.347	0.193	5.73902e-06
Cpd	1.13278e-20	0.124079	0.655	0.324	2.40432e-16
Aebp2	2.79016e-14	0.124042	0.674	0.376	5.92211e-10
Cope	1.73497e-07	0.123973	0.948	0.766	0.00368247
Cat	9.34111e-17	0.12387	0.728	0.394	1.98265e-12
Htra3	8.78831e-33	0.123822	0.246	0.068	1.86532e-28
Pros1	1.85458e-29	0.123802	0.369	0.132	3.93634e-25
Rpp25	3.35272e-31	0.123315	0.211	0.055	7.11614e-27
Chmp2a	1.74181e-08	0.123303	0.93	0.746	0.000369699
Hmbs	2.84551e-18	0.12297	0.718	0.376	6.03959e-14
Arhgap12	3.85411e-27	0.122779	0.533	0.226	8.18034e-23
C1qtnf2	1.46577e-16	0.122745	0.404	0.198	3.1111e-12
Susd4	1.00986e-41	0.122463	0.214	0.044	2.14342e-37
Akr1c14	2.46794e-82	0.12234	0.181	0.013	5.23821e-78
Nqo2	4.42664e-47	0.122339	0.352	0.093	9.39555e-43
Sdf2	2.59384e-10	0.12222	0.918	0.647	5.50543e-06
Mmp17	1.05146e-73	0.122216	0.169	0.013	2.23173e-69
Rasa4	2.78857e-33	0.122204	0.336	0.109	5.91874e-29
Abhd11	1.53129e-18	0.122062	0.718	0.374	3.25016e-14
Scara3	2.86874e-24	0.121914	0.413	0.171	6.0889e-20
Gnl1	2.86284e-15	0.121881	0.716	0.402	6.07639e-11
Etaa1	6.71109e-15	0.121599	0.638	0.348	1.42443e-10
Actr2	7.64648e-11	0.121556	0.822	0.552	1.62297e-06
Pgf	5.46252e-62	0.121329	0.221	0.031	1.15942e-57
Blmh	4.27952e-08	0.121113	0.906	0.683	0.000908328
Sntg1	1.45051e-107	0.121034	0.176	0.006	3.0787e-103
Flnc	2.03867e-12	0.121006	0.808	0.48	4.32707e-08
Tprgl	4.82955e-09	0.120823	0.845	0.59	0.000102507
Sec24a	1.9952e-20	0.120743	0.58	0.28	4.23481e-16
Ripk1	5.00326e-25	0.120713	0.472	0.2	1.06194e-20
Uaca	4.27715e-18	0.120472	0.549	0.281	9.07825e-14
Colec11	4.85066e-111	0.120377	0.171	0.005	1.02955e-106
Cd99l2	3.5279e-32	0.120201	0.547	0.215	7.48797e-28
Naa38	1.12233e-10	0.120173	0.869	0.584	2.38214e-06
Clec2d	2.02527e-50	0.120015	0.296	0.066	4.29864e-46
Scamp3	1.12247e-13	0.119987	0.746	0.428	2.38244e-09
Zbtb38	7.8905e-26	0.119701	0.392	0.153	1.67476e-21
Rpp21	5.60577e-11	0.119656	0.791	0.508	1.18983e-06
Ncoa3	5.49404e-29	0.119603	0.5	0.201	1.16611e-24
Csnk2a1	7.32416e-10	0.119469	0.739	0.474	1.55455e-05
Pja1	2.33429e-11	0.119242	0.822	0.519	4.95452e-07
Cdh6	1.08529e-84	0.119199	0.171	0.01	2.30353e-80
Grb14	5.23502e-38	0.119024	0.239	0.057	1.11113e-33
C1qtnf6	3.83682e-18	0.118988	0.709	0.369	8.14365e-14
Gadd45b	4.72072e-08	0.118868	0.596	0.393	0.00100197
Tiprl	3.50839e-09	0.118812	0.845	0.57	7.44656e-05
Sord	2.48109e-43	0.11849	0.371	0.106	5.26611e-39
Fbxo38	9.11765e-25	0.118488	0.472	0.199	1.93522e-20
Meis3	3.52595e-27	0.118356	0.484	0.2	7.48382e-23
Prkaa2	3.65721e-82	0.118304	0.202	0.017	7.76243e-78
Sdhd	2.29747e-08	0.11813	0.89	0.613	0.000487639
Tbc1d7	3.39996e-22	0.118087	0.603	0.283	7.21641e-18
Sri	9.7569e-07	0.117984	0.958	0.826	0.020709
Arpin	1.60699e-56	0.117849	0.291	0.058	3.41083e-52
Vcam1	1.14671e-15	0.117827	0.648	0.363	2.43389e-11
Abhd4	3.41341e-35	0.117624	0.385	0.127	7.24497e-31
Stx2	7.72069e-22	0.117619	0.437	0.196	1.63872e-17
Rrs1	5.99213e-14	0.117528	0.631	0.356	1.27183e-09
Ube2s	1.39342e-07	0.117362	0.993	0.906	0.00295753
Pla2g12a	2.26388e-17	0.11734	0.451	0.217	4.80508e-13
Arf1	6.75771e-09	0.117248	0.995	0.957	0.000143432
Ilvbl	2.30413e-31	0.117244	0.509	0.198	4.89051e-27
Susd6	2.12423e-36	0.117012	0.434	0.147	4.50867e-32
Mrc2	4.22496e-17	0.116895	0.669	0.348	8.96748e-13
Nfic	3.12392e-08	0.11671	0.934	0.739	0.000663052
Cers6	7.73096e-11	0.116709	0.54	0.324	1.6409e-06
Psme1	6.70262e-08	0.116621	0.932	0.721	0.00142263
Tusc2	4.11415e-24	0.116525	0.523	0.234	8.73228e-20
Atp1b2	2.96752e-50	0.116494	0.298	0.066	6.29857e-46
Mia3	1.74803e-08	0.116418	0.871	0.604	0.000371019
Stxbp3	3.5412e-29	0.116406	0.498	0.199	7.51619e-25
Sft2d1	2.03631e-35	0.11632	0.441	0.153	4.32207e-31
Tnks	1.23765e-15	0.116256	0.624	0.338	2.62691e-11
Dchs2	7.45865e-35	0.116068	0.221	0.054	1.5831e-30
Actg2	0.000284872	0.116054	0.101	0.055	1
Ptgs1	2.67138e-63	0.116053	0.209	0.027	5.67e-59
Il33	9.14971e-44	0.116015	0.232	0.048	1.94203e-39
Gpcpd1	1.81462e-16	0.115948	0.599	0.314	3.85152e-12
Rlim	5.43955e-09	0.115887	0.819	0.562	0.000115454
Xbp1	2.51309e-07	0.115864	0.857	0.588	0.00533403
Fam174a	7.16063e-17	0.115764	0.683	0.366	1.51984e-12
Lin7a	1.28642e-49	0.115661	0.174	0.025	2.73043e-45
Dbp	2.16157e-38	0.115658	0.369	0.113	4.58793e-34
Tor1aip2	2.25668e-11	0.115639	0.744	0.455	4.78981e-07
Dnajb14	4.39047e-14	0.115598	0.685	0.386	9.31876e-10
Pmm1	1.25367e-13	0.115574	0.737	0.436	2.66092e-09
Vegfc	1.42108e-22	0.115565	0.258	0.092	3.01624e-18
Zfp568	3.35316e-30	0.11553	0.446	0.171	7.11708e-26
Kpnb1	1.46417e-08	0.115424	0.876	0.632	0.00031077
Rpl36	8.43928e-12	0.115343	0.998	0.999	1.79124e-07
Arhgdib	2.05429e-28	0.115	0.354	0.129	4.36023e-24
Lpcat3	2.18477e-22	0.114895	0.615	0.283	4.63718e-18
Ube2e2	1.51131e-11	0.114862	0.791	0.495	3.20776e-07
Chic1	3.40279e-21	0.114764	0.376	0.161	7.22242e-17
Esyt1	7.40252e-29	0.114716	0.502	0.204	1.57118e-24
Emc7	2.05601e-11	0.114638	0.876	0.558	4.36388e-07
Ddx3x	7.87885e-09	0.114608	0.913	0.66	0.000167229
Snn	2.03667e-23	0.11456	0.592	0.271	4.32283e-19
Phf20l1	1.54999e-12	0.114365	0.709	0.421	3.28984e-08
9430020K01Rik	2.93931e-21	0.114292	0.401	0.178	6.23869e-17
Cachd1	2.71679e-09	0.114219	0.716	0.452	5.76638e-05
Arid4a	2.89737e-15	0.114118	0.707	0.388	6.14966e-11
Nsmaf	1.02488e-25	0.114097	0.423	0.172	2.17532e-21
Dach1	4.20906e-45	0.114068	0.178	0.029	8.93373e-41
Ewsr1	2.01062e-07	0.113988	0.944	0.75	0.00426754
Spag9	8.01122e-07	0.113966	0.96	0.773	0.0170038
Eif3j1	6.40305e-07	0.113961	0.911	0.685	0.0135905
Arhgef12	1.79848e-13	0.113872	0.714	0.411	3.81727e-09
Ctbp1	9.5433e-08	0.113866	0.904	0.674	0.00202557
Eva1b	6.60837e-07	0.113777	0.972	0.822	0.0140263
Ttc21b	3.70126e-28	0.113733	0.437	0.172	7.85593e-24
Rab2b	2.43064e-19	0.113713	0.667	0.334	5.15904e-15
Btg3	2.88964e-42	0.113598	0.357	0.101	6.13327e-38
Decr1	1.01291e-17	0.113247	0.648	0.335	2.1499e-13
Rab22a	1.31852e-09	0.113122	0.85	0.552	2.79855e-05
Scpep1	3.18071e-21	0.113106	0.552	0.262	6.75105e-17
Ikzf2	2.74515e-26	0.112992	0.333	0.123	5.82658e-22
Comt	6.1116e-11	0.112939	0.782	0.489	1.29719e-06
Neto2	1.24437e-11	0.112931	0.31	0.161	2.64118e-07
Bscl2	3.21628e-39	0.112912	0.406	0.128	6.82654e-35
Ubtf	5.58886e-07	0.112857	0.925	0.75	0.0118624
Srp54b	2.51347e-07	0.112726	0.967	0.844	0.00533483
Rcn2	3.76705e-08	0.112558	0.981	0.824	0.000799557
C1galt1c1	2.83351e-34	0.11248	0.455	0.162	6.01413e-30
Gabrb1	4.1388e-43	0.112358	0.138	0.018	8.78461e-39
Renbp	3.26029e-31	0.11235	0.338	0.114	6.91997e-27
Glrx	6.56959e-30	0.112341	0.354	0.124	1.3944e-25
Ifi35	6.78115e-73	0.112335	0.228	0.027	1.4393e-68
Cops7a	1.87325e-15	0.112302	0.709	0.388	3.97597e-11
Alkbh7	1.43314e-24	0.1123	0.538	0.235	3.04184e-20
Khk	6.76487e-27	0.112272	0.326	0.117	1.43584e-22
Arrdc3	1.25183e-16	0.112232	0.582	0.312	2.657e-12
Cnbp	1.20239e-06	0.112207	0.993	0.919	0.0255208
Kcnt2	3.18522e-75	0.112139	0.162	0.011	6.76064e-71
Trim59	1.35975e-16	0.11213	0.455	0.227	2.88606e-12
Egfr	7.87053e-22	0.112124	0.547	0.256	1.67052e-17
Klf14	3.3471e-32	0.112108	0.223	0.059	7.10422e-28
Pdia4	1.52537e-07	0.112105	0.901	0.664	0.0032376
Prdm11	8.54152e-29	0.112029	0.477	0.188	1.81294e-24
Irf2	4.36033e-33	0.11195	0.481	0.178	9.2548e-29
Chrm2	3.83527e-59	0.111892	0.15	0.014	8.14035e-55
Anapc5	6.10537e-06	0.111772	0.981	0.861	0.129587
Shisa5	5.44965e-18	0.111747	0.674	0.349	1.15669e-13
Mturn	1.65867e-35	0.111592	0.336	0.103	3.52053e-31
AY036118	3.24435e-06	0.111411	0.995	0.96	0.0688614
Nkain2	1.00036e-89	0.111064	0.148	0.005	2.12327e-85
Gcc1	4.69104e-45	0.111021	0.284	0.068	9.95673e-41
Kif1a	9.59028e-36	0.110851	0.272	0.074	2.03554e-31
Ppp4c	1.28725e-08	0.110679	0.862	0.595	0.000273218
Mapk8ip1	5.86773e-29	0.110574	0.498	0.197	1.24543e-24
Spryd7	1.13319e-30	0.110515	0.451	0.172	2.4052e-26
Flii	4.60459e-21	0.11042	0.549	0.261	9.77325e-17
Hist1h4d	4.17142e-18	0.110409	0.624	0.314	8.85383e-14
Babam1	7.56174e-18	0.110393	0.573	0.287	1.60498e-13
Mgat4c	2.11326e-29	0.110379	0.101	0.014	4.4854e-25
Mesdc2	7.21737e-09	0.110343	0.847	0.582	0.000153189
Nek7	8.14765e-23	0.110264	0.561	0.258	1.72934e-18
Phex	0.0103355	0.110202	0.225	0.174	1
Ghitm	8.85363e-13	0.110077	0.819	0.484	1.87918e-08
Cxx1b	1.60279e-22	0.10997	0.613	0.285	3.40193e-18
Ccndbp1	2.83192e-16	0.109938	0.516	0.258	6.01076e-12
Vstm4	1.75837e-24	0.109861	0.418	0.174	3.73213e-20
Kcnk3	1.40476e-26	0.109665	0.197	0.055	2.98159e-22
Med12	1.66058e-20	0.109624	0.528	0.249	3.52458e-16
Dhrs3	2.78208e-12	0.109574	0.495	0.283	5.90496e-08
Sp3os	2.38068e-21	0.109562	0.54	0.251	5.05299e-17
Mapk8ip3	1.30182e-19	0.109551	0.608	0.303	2.7631e-15
a	6.5265e-12	0.109491	0.2	0.089	1.38525e-07
Akt2	8.89127e-19	0.109405	0.615	0.309	1.88717e-14
Atp5j2	7.09116e-08	0.109364	0.998	0.993	0.0015051
Hist1h3e	9.85054e-28	0.10923	0.392	0.149	2.09078e-23
Arl2bp	6.15463e-14	0.109228	0.669	0.379	1.30632e-09
Ogdh	2.64418e-12	0.109073	0.728	0.418	5.61227e-08
Baiap2	1.90485e-35	0.108892	0.296	0.086	4.04304e-31
Prr5	1.23682e-19	0.108801	0.512	0.248	2.62515e-15
Galt	3.38781e-34	0.108773	0.373	0.122	7.19063e-30
Zfp36l1	0.000411685	0.108747	0.977	0.894	1
G630016G05Rik	1.17796e-68	0.108565	0.2	0.022	2.50022e-64
Bvht	6.74884e-43	0.108542	0.308	0.079	1.43244e-38
Fh1	1.47673e-12	0.108379	0.702	0.412	3.13436e-08
Prelid2	1.23553e-16	0.108338	0.554	0.285	2.62242e-12
Dach2	1.23072e-62	0.108194	0.157	0.014	2.6122e-58
Pkn2	5.38342e-07	0.107998	0.908	0.687	0.0114263
Aff4	5.45201e-07	0.107914	0.897	0.674	0.0115719
Tmem123	5.02446e-28	0.107868	0.329	0.116	1.06644e-23
Fam13b	9.05011e-27	0.107569	0.479	0.196	1.92089e-22
Ubfd1	9.28218e-08	0.107477	0.873	0.62	0.00197014
Ddost	2.32847e-06	0.107433	0.972	0.848	0.0494218
Ctgf	2.19701e-09	0.107387	0.16	0.072	4.66315e-05
Nelfb	9.24848e-18	0.107292	0.678	0.348	1.96299e-13
Plk2	0.000883837	0.107207	0.538	0.404	1
Kidins220	1.42426e-12	0.107202	0.608	0.337	3.02298e-08
Hipk3	2.42407e-23	0.10695	0.493	0.217	5.1451e-19
Gdf6	2.77968e-59	0.106756	0.155	0.015	5.89987e-55
Pde12	2.13191e-25	0.106737	0.376	0.146	4.52497e-21
Kctd10	3.42197e-17	0.106712	0.538	0.27	7.26313e-13
Slc43a3	4.42569e-28	0.106662	0.354	0.129	9.39353e-24
Vgll3	2.23063e-57	0.106639	0.211	0.031	4.73451e-53
Ccdc47	2.20459e-08	0.106514	0.857	0.573	0.000467925
Mid1	3.28033e-26	0.106513	0.39	0.152	6.96249e-22
Ndufa2	5.70124e-08	0.106463	0.991	0.987	0.00121009
Trip10	3.85922e-32	0.106237	0.408	0.144	8.19119e-28
Dars	9.41166e-12	0.10618	0.777	0.46	1.99762e-07
Rab1b	2.60653e-12	0.106153	0.782	0.465	5.53235e-08
Pmp22	2.31581e-08	0.106049	0.829	0.58	0.00049153
Sardh	2.31812e-56	0.106032	0.244	0.042	4.92021e-52
Ids	5.77935e-25	0.105993	0.364	0.139	1.22667e-20
Notch2	6.90911e-10	0.105976	0.822	0.532	1.46646e-05
Pdlim3	4.67598e-18	0.105924	0.167	0.054	9.92476e-14
Car11	2.91931e-40	0.105895	0.284	0.073	6.19624e-36
Prkaca	2.44202e-15	0.105669	0.629	0.343	5.18319e-11
Klf10	2.7091e-25	0.105666	0.338	0.126	5.75007e-21
Stra13	1.60972e-07	0.105652	0.911	0.689	0.00341662
Hspb11	2.2049e-08	0.105619	0.838	0.585	0.000467991
Dcaf6	1.79036e-31	0.105447	0.462	0.172	3.80004e-27
Fam172a	3.12486e-16	0.10544	0.688	0.361	6.63252e-12
Chd3	2.75752e-05	0.105396	0.991	0.923	0.585283
Bola3	9.97143e-10	0.105362	0.826	0.533	2.11644e-05
Eci1	5.07465e-14	0.105326	0.772	0.436	1.07709e-09
Rnf111	7.35621e-18	0.105113	0.582	0.288	1.56136e-13
Snapc5	1.92022e-13	0.105101	0.739	0.428	4.07566e-09
AI314180	1.29429e-10	0.105064	0.725	0.447	2.74713e-06
Shfm1	1.94539e-06	0.104993	0.995	0.993	0.0412909
Arfip1	2.6322e-26	0.10494	0.484	0.2	5.58684e-22
Ppp3r1	7.08083e-14	0.104846	0.714	0.399	1.50291e-09
Stxbp6	3.466e-18	0.104836	0.352	0.157	7.35659e-14
Zfand3	7.58642e-13	0.104784	0.751	0.431	1.61022e-08
1500011K16Rik	7.92778e-18	0.104751	0.662	0.341	1.68267e-13
Ero1l	6.43198e-22	0.104694	0.467	0.202	1.36519e-17
Agpat3	1.94545e-17	0.104623	0.636	0.325	4.12923e-13
Smim20	4.65942e-22	0.104485	0.519	0.233	9.88962e-18
Gusb	2.72797e-24	0.104483	0.512	0.22	5.79011e-20
Spsb2	1.47044e-29	0.104464	0.387	0.14	3.121e-25
Mplkip	1.35009e-10	0.104457	0.737	0.45	2.86557e-06
Gltscr2	3.89219e-08	0.104324	0.885	0.622	0.000826116
Fam177a	3.42955e-14	0.104202	0.585	0.309	7.27923e-10
Ppp1r3b	9.0225e-38	0.104199	0.204	0.044	1.91503e-33
Zscan26	8.22365e-24	0.104123	0.608	0.275	1.74547e-19
Hist3h2a	7.39055e-17	0.103763	0.606	0.314	1.56864e-12
Stub1	3.42688e-06	0.103701	0.974	0.866	0.0727355
Errfi1	2.66627e-22	0.103645	0.448	0.196	5.65915e-18
Ctso	9.71138e-45	0.103568	0.237	0.049	2.06124e-40
Smad2	3.3554e-13	0.103463	0.678	0.376	7.12184e-09
Serpinb6b	9.97889e-46	0.103462	0.11	0.009	2.11802e-41
Gm26802	3.1684e-49	0.103462	0.183	0.027	6.72494e-45
Zfp467	2.26662e-19	0.103411	0.519	0.249	4.81089e-15
Reln	1.025e-59	0.103254	0.106	0.005	2.17557e-55
Ifrd1	7.20351e-18	0.103253	0.554	0.276	1.52895e-13
Adipor2	1.17332e-23	0.103185	0.523	0.231	2.49038e-19
Lonp2	8.68307e-15	0.103149	0.66	0.36	1.84298e-10
Fer	2.79559e-17	0.103102	0.667	0.347	5.93365e-13
Pbdc1	6.40704e-07	0.102908	0.859	0.604	0.013599
Mpg	6.81815e-19	0.102894	0.624	0.309	1.44715e-14
Dag1	1.67234e-11	0.102857	0.697	0.424	3.54953e-07
Lyst	1.53181e-28	0.102824	0.352	0.126	3.25127e-24
Rpl36a	2.16149e-10	0.102763	0.998	0.998	4.58775e-06
Chmp3	2.27589e-10	0.102709	0.754	0.479	4.83057e-06
Ralyl	1.71551e-75	0.102566	0.124	0.004	3.64117e-71
Socs1	1.31298e-11	0.102387	0.418	0.229	2.7868e-07
Cmtm3	4.03717e-07	0.102316	0.831	0.602	0.0085689
Nab2	1.16572e-24	0.102139	0.514	0.223	2.47424e-20
Inafm1	6.10031e-17	0.10209	0.667	0.345	1.29479e-12
Acot9	1.27156e-18	0.102049	0.514	0.249	2.6989e-14
Ccdc8	4.43049e-13	0.10203	0.692	0.397	9.40371e-09
Tmem14a	1.00603e-36	0.101976	0.394	0.128	2.13531e-32
Gnai3	4.74501e-06	0.101964	0.946	0.756	0.100713
Prr13	2.85686e-13	0.101688	0.634	0.351	6.06368e-09
Cxcl1	2.58596e-39	0.10157	0.106	0.011	5.4887e-35
Elf4	1.20114e-30	0.101564	0.329	0.109	2.54942e-26
A730017C20Rik	2.30204e-31	0.101533	0.202	0.05	4.88608e-27
Agps	3.05113e-13	0.101452	0.62	0.35	6.47602e-09
Rassf4	3.20694e-41	0.101426	0.174	0.03	6.80674e-37
Mfsd10	5.62066e-18	0.101422	0.671	0.339	1.19298e-13
Agpat2	5.95792e-24	0.10121	0.427	0.179	1.26457e-19
Abhd11os	1.63211e-66	0.101173	0.204	0.024	3.46415e-62
Nkd1	1.152e-25	0.10103	0.432	0.176	2.44513e-21
Tmem242	4.68238e-14	0.100862	0.707	0.39	9.93836e-10
Synpr	2.96565e-43	0.100843	0.176	0.029	6.29459e-39
Xpnpep1	4.9064e-14	0.1008	0.742	0.418	1.04138e-09
Tead1	2.01747e-08	0.100783	0.784	0.534	0.000428208
Wwp1	4.23772e-16	0.100716	0.563	0.292	8.99455e-12
Vdac3	3.86523e-06	0.100701	0.969	0.835	0.0820395
Rrp7a	2.11363e-21	0.100635	0.535	0.245	4.48619e-17
Plcxd3	1.67015e-26	0.100613	0.148	0.033	3.54489e-22
Cdh8	2.93547e-23	0.100606	0.146	0.036	6.23053e-19
Notch1	3.279e-23	0.100581	0.329	0.128	6.95967e-19
Hapln1	3.78323e-44	0.100556	0.183	0.03	8.0299e-40
Phkb	3.19405e-14	0.100553	0.519	0.273	6.77937e-10
Sgcz	1.04755e-45	0.100478	0.124	0.013	2.22342e-41
Lrrc8c	4.24287e-24	0.100384	0.376	0.15	9.00548e-20
Lrrc1	3.45114e-30	0.100333	0.31	0.1	7.32504e-26
Glb1	9.36586e-24	0.100273	0.423	0.176	1.9879e-19
Tmed4	1.98371e-11	0.100204	0.805	0.476	4.21043e-07
Sorl1	4.66026e-11	0.100103	0.279	0.143	9.89141e-07
Os9	8.89689e-12	0.100048	0.737	0.434	1.88836e-07
Gls	0.185077	-0.100088	0.643	0.522	1
Smap1	0.0540618	-0.100128	0.969	0.877	1
2810001G20Rik	0.681162	-0.100148	0.453	0.346	1
Rpgrip1	0.568552	-0.100174	0.437	0.332	1
Lgr4	0.392096	-0.100296	0.333	0.255	1
Ncbp2	0.159123	-0.100397	0.88	0.705	1
Emc6	0.0876654	-0.100416	0.911	0.726	1
Ccni	0.557013	-0.10046	0.824	0.633	1
Mxd4	0.231341	-0.100514	0.878	0.725	1
Trove2	0.744027	-0.100526	0.608	0.455	1
Fam208b	0.745938	-0.100561	0.486	0.386	1
Rps8	1.0606e-08	-0.100562	1	0.999	0.000225112
Pcsk5	0.761329	-0.100601	0.444	0.355	1
Fam216a	0.889949	-0.100667	0.601	0.451	1
Amd1	0.547923	-0.100928	0.43	0.321	1
Dhx9	0.243977	-0.100978	0.899	0.723	1
Chchd7	0.201832	-0.101109	0.843	0.666	1
Zmat2	0.0470108	-0.101137	0.953	0.862	1
Cblb	0.827391	-0.101191	0.336	0.271	1
Tpr	0.0191135	-0.101274	0.991	0.958	1
Srrt	0.148736	-0.101275	0.714	0.575	1
Ssu72	0.0749607	-0.101489	0.911	0.78	1
Rhobtb3	0.0672525	-0.101502	0.901	0.763	1
Ddrgk1	0.195494	-0.10184	0.822	0.651	1
Tmem243	0.975921	-0.1019	0.282	0.232	1
1700123O20Rik	0.127879	-0.102088	0.829	0.674	1
Tma7	0.000720608	-0.102122	0.995	0.996	1
Tbl1x	0.2579	-0.10215	0.897	0.72	1
Psmc4	0.0585391	-0.102357	0.941	0.805	1
Acsl3	0.501064	-0.102396	0.573	0.43	1
Suclg1	0.0911878	-0.102399	0.953	0.838	1
Hoxb5	0.000471397	-0.102435	0.075	0.129	1
Nol12	0.563059	-0.102477	0.685	0.517	1
Wac	0.160759	-0.102515	0.913	0.776	1
Zfp106	0.0985504	-0.102553	0.908	0.731	1
Capn15	0.734312	-0.102588	0.357	0.275	1
Trim26	0.712958	-0.102645	0.634	0.487	1
Mbd3	0.0260407	-0.102726	0.927	0.796	1
Rab3ip	0.06393	-0.10274	0.153	0.168	1
Amer1	0.817236	-0.102867	0.627	0.467	1
Serpinf1	0.00296975	-0.102886	0.742	0.685	1
Gm16070	0.00300378	-0.10289	0.061	0.102	1
Saysd1	0.451663	-0.102903	0.514	0.366	1
Rwdd4a	0.970841	-0.102947	0.538	0.408	1
Emp1	0.826275	-0.102974	0.411	0.356	1
Psmb7	0.0447928	-0.103128	0.948	0.84	1
Sec11c	0.504193	-0.103201	0.385	0.292	1
Snrpe	9.10236e-05	-0.10326	0.995	0.992	1
Gng11	0.950957	-0.103308	0.634	0.498	1
Chst15	0.000312234	-0.103508	0.092	0.148	1
2210016L21Rik	0.237233	-0.103625	0.826	0.648	1
Cox7b	0.00449898	-0.10391	0.993	0.979	1
Pin1	0.142354	-0.103951	0.894	0.738	1
Cops4	0.0345126	-0.104192	0.944	0.802	1
Rwdd2a	8.84154e-05	-0.104351	0.056	0.113	1
Cfap97	0.981793	-0.104514	0.664	0.494	1
Usp10	0.972777	-0.104522	0.627	0.468	1
Tars	0.507666	-0.104527	0.617	0.487	1
Pop4	0.931943	-0.1046	0.603	0.447	1
Asap1	0.497552	-0.104696	0.833	0.657	1
Ppig	0.0519608	-0.104729	0.967	0.887	1
Eif4g2	0.00261058	-0.104904	1	0.986	1
U2surp	0.0193525	-0.104982	0.955	0.866	1
Rbmxl1	0.0281048	-0.105028	0.941	0.836	1
Cox19	0.225773	-0.105156	0.793	0.607	1
Atp6v0b	0.0797101	-0.105166	0.946	0.788	1
Eif1ad	0.779878	-0.105167	0.535	0.42	1
Synpo	0.673954	-0.105233	0.413	0.325	1
Oaz1	5.56943e-05	-0.10527	0.995	0.997	1
Usp34	0.0184954	-0.105311	0.92	0.796	1
Cdh3	0.223537	-0.105496	0.19	0.195	1
Dnaja2	0.0669872	-0.105676	0.932	0.801	1
Plppr3	0.868786	-0.105959	0.406	0.325	1
Chadl	0.0280077	-0.106069	0.108	0.134	1
Ankrd44	0.849897	-0.106172	0.275	0.236	1
Rprd1a	0.451879	-0.10645	0.439	0.322	1
Msh3	0.974478	-0.106535	0.366	0.29	1
Polr2f	0.0105134	-0.106624	0.988	0.926	1
Zkscan1	0.822912	-0.106737	0.664	0.506	1
Rcbtb1	0.547537	-0.107093	0.446	0.359	1
Rnaseh2c	0.137033	-0.107159	0.833	0.708	1
Plekha1	0.738627	-0.107249	0.378	0.296	1
Srek1ip1	0.476528	-0.107435	0.784	0.611	1
Zfp422	0.026596	-0.107444	0.869	0.721	1
Abhd14a	0.294316	-0.10757	0.77	0.575	1
Ftl1	6.99976e-05	-0.107597	0.998	0.999	1
Tmem60	0.297232	-0.107612	0.674	0.514	1
Hecw2	0.00190007	-0.107643	0.106	0.149	1
Nudt3	0.564937	-0.107709	0.751	0.571	1
C1qbp	0.0392632	-0.107834	0.923	0.786	1
Ahsa2	0.392255	-0.107937	0.775	0.589	1
Cisd2	0.284242	-0.108114	0.744	0.604	1
Acta2	2.64645e-08	-0.108225	0.218	0.352	0.000561709
Aasdhppt	0.693718	-0.1083	0.711	0.523	1
Tubb2b	0.208954	-0.108341	0.897	0.716	1
Tbrg1	0.0325505	-0.108346	0.986	0.935	1
Homer1	0.452982	-0.108479	0.279	0.252	1
Rps19	8.57936e-08	-0.108507	0.998	1	0.00182097
Flna	0.0547369	-0.1086	0.979	0.869	1
Gmcl1	0.807024	-0.108992	0.458	0.362	1
Numa1	0.464401	-0.109136	0.692	0.539	1
Chchd6	0.606561	-0.109152	0.448	0.359	1
Macrod2	0.435923	-0.109335	0.437	0.327	1
Smo	0.0804419	-0.109553	0.833	0.658	1
Ube2b	0.00919613	-0.109575	0.981	0.921	1
Pde4d	0.353257	-0.109682	0.279	0.22	1
Tmem45a	0.0972191	-0.109816	0.46	0.323	1
Emc8	0.0893723	-0.110015	0.864	0.663	1
Itpr1	0.937505	-0.110049	0.35	0.285	1
Eif4g1	0.0283491	-0.110175	0.946	0.844	1
Baz1b	0.173203	-0.110233	0.899	0.752	1
Cox4i1	1.86447e-06	-0.110282	0.995	0.998	0.0395733
BC031181	0.0197934	-0.110353	0.885	0.761	1
Mrps18c	0.0713791	-0.110426	0.927	0.753	1
Chordc1	0.379892	-0.110472	0.742	0.565	1
Nfatc4	0.871198	-0.110504	0.631	0.458	1
Nrtn	0.00175918	-0.110628	0.092	0.137	1
Hdac2	0.0357911	-0.110644	0.939	0.831	1
Eif5a	0.00212418	-0.110693	0.991	0.983	1
Dock5	0.00345591	-0.110728	0.106	0.146	1
Eif3a	0.00305836	-0.110795	0.991	0.961	1
Zfp428	0.389535	-0.110814	0.615	0.483	1
Mapk6	0.862702	-0.111001	0.507	0.38	1
Zfp593	0.816467	-0.111061	0.439	0.344	1
A330017A19Rik	0.417264	-0.111234	0.207	0.193	1
Fkbp7	0.13904	-0.111279	0.876	0.693	1
Rbm3	0.000442409	-0.111304	1	0.989	1
Eno1	0.745694	-0.111318	0.962	0.823	1
Cdc25a	0.583807	-0.111498	0.509	0.405	1
Atat1	0.852299	-0.111654	0.624	0.465	1
Plod1	0.619959	-0.111811	0.533	0.402	1
Ppih	0.610807	-0.111848	0.57	0.43	1
Maged1	0.000550627	-0.111913	0.995	0.981	1
Cuedc2	0.0579995	-0.111963	0.894	0.735	1
Helz	0.547592	-0.111972	0.765	0.587	1
Rgs10	0.393645	-0.112096	0.343	0.264	1
Dnajc8	0.0226486	-0.112143	0.962	0.881	1
Eprs	0.0719012	-0.112426	0.974	0.897	1
Bag2	0.528204	-0.112459	0.46	0.376	1
Atp5o	0.000380233	-0.112597	0.995	0.984	1
Wasf2	0.0328531	-0.112689	0.937	0.809	1
Znhit6	0.86231	-0.112993	0.601	0.448	1
Rnf144a	0.74122	-0.113126	0.418	0.342	1
Cyth2	0.700659	-0.113152	0.725	0.546	1
Pxdc1	0.319272	-0.113229	0.265	0.247	1
Snhg20	0.772155	-0.113335	0.425	0.324	1
Zyx	0.271447	-0.113635	0.786	0.643	1
Myo18a	0.669059	-0.113645	0.338	0.287	1
Nudt5	0.457282	-0.113719	0.688	0.529	1
Ctxn1	0.328405	-0.113996	0.786	0.622	1
Spin2c	0.120413	-0.114022	0.211	0.209	1
Cpsf6	0.0299199	-0.114086	0.843	0.711	1
Bop1	0.236184	-0.11412	0.239	0.225	1
Tbx2	0.58516	-0.114133	0.484	0.411	1
Proser1	0.931798	-0.114214	0.46	0.362	1
Tcaf1	0.248701	-0.114309	0.854	0.686	1
Mllt3	0.161668	-0.11435	0.31	0.233	1
Psmc5	0.0117834	-0.114362	0.934	0.834	1
Vasn	0.337226	-0.11447	0.43	0.315	1
Zcwpw1	0.84037	-0.114633	0.261	0.224	1
Ssbp1	0.0150959	-0.114637	0.925	0.796	1
H2afy	0.0186118	-0.114865	0.977	0.922	1
Tshz3	0.323979	-0.11509	0.498	0.377	1
Ubp1	0.589076	-0.115276	0.624	0.469	1
Sf3b6	0.000766791	-0.115315	0.984	0.916	1
Zik1	0.30373	-0.115319	0.218	0.204	1
Prpsap1	0.895116	-0.115583	0.603	0.441	1
Ogt	0.0548255	-0.115609	0.93	0.796	1
Lef1	2.00462e-07	-0.115653	0.031	0.108	0.0042548
Kcnk1	0.0922769	-0.115863	0.19	0.201	1
Ctsk	0.129753	-0.115912	0.451	0.42	1
Dlg5	0.385973	-0.116044	0.521	0.415	1
Cnot2	0.912737	-0.116114	0.631	0.462	1
Fndc4	0.651877	-0.116116	0.573	0.437	1
Sbspon	7.29819e-08	-0.116167	0.028	0.108	0.00154904
Yae1d1	0.281348	-0.116191	0.692	0.522	1
Ap1s2	0.450828	-0.1162	0.211	0.195	1
1110004F10Rik	0.00520195	-0.116375	0.965	0.894	1
Mrps12	0.0262476	-0.116385	0.885	0.729	1
Fam101a	0.247689	-0.116491	0.096	0.106	1
Polr3k	0.208009	-0.116732	0.798	0.628	1
Lrrc59	0.115567	-0.116866	0.88	0.729	1
N4bp2l2	0.0497875	-0.116904	0.885	0.704	1
Rnf157	0.0684004	-0.117121	0.209	0.214	1
Usp14	0.0433678	-0.117185	0.796	0.653	1
Pura	0.3509	-0.11748	0.721	0.563	1
Arid4b	0.0619184	-0.117733	0.951	0.814	1
Psmg3	0.616485	-0.117736	0.545	0.413	1
Itch	0.105882	-0.117828	0.822	0.643	1
Atxn1	0.95776	-0.117862	0.322	0.262	1
Apool	0.343137	-0.117928	0.627	0.477	1
Frg1	0.0677501	-0.118149	0.885	0.721	1
Usp1	0.336186	-0.118241	0.641	0.518	1
Mbtd1	0.404211	-0.118336	0.716	0.562	1
Ahi1	0.707749	-0.118487	0.378	0.316	1
Zswim7	0.878295	-0.118748	0.399	0.319	1
Pkm	0.092065	-0.118809	0.979	0.907	1
Lars	0.224187	-0.118948	0.732	0.563	1
Ppp4r2	0.0126015	-0.118988	0.915	0.75	1
Snf8	0.0178792	-0.119192	0.89	0.735	1
Gtf2h5	0.00197944	-0.119251	0.967	0.93	1
Camk4	0.000613558	-0.119349	0.075	0.125	1
Eny2	0.00507852	-0.119476	0.986	0.93	1
Gdi2	0.00165091	-0.1196	0.962	0.896	1
B230118H07Rik	0.209281	-0.119963	0.563	0.459	1
Map2k2	0.0240856	-0.120391	0.918	0.781	1
Zfp157	0.261022	-0.120428	0.566	0.455	1
Fam210b	2.77318e-06	-0.120473	0.052	0.124	0.0588608
Ccdc124	0.297575	-0.120584	0.678	0.53	1
Srsf1	0.0129787	-0.120624	0.913	0.781	1
Bag1	0.0119271	-0.120628	0.969	0.89	1
Psme4	0.185048	-0.12072	0.697	0.555	1
Ehmt1	0.135504	-0.120835	0.843	0.659	1
Trappc3	0.0666221	-0.12086	0.782	0.624	1
Arglu1	0.00212602	-0.121036	0.974	0.915	1
Nav1	0.730875	-0.121108	0.641	0.484	1
Zrsr2	0.132499	-0.121202	0.869	0.692	1
Dctd	0.490893	-0.121283	0.331	0.287	1
Matr3	0.00784434	-0.12134	0.991	0.913	1
Shox2	0.00270089	-0.12147	0.066	0.112	1
Ssb	0.000867282	-0.121475	0.991	0.952	1
Dph3	0.0353326	-0.121503	0.92	0.788	1
Phactr4	0.932481	-0.121547	0.498	0.373	1
Ago2	0.0742316	-0.121775	0.817	0.642	1
Rfwd2	0.185545	-0.121826	0.749	0.584	1
Ctcf	0.0962344	-0.122052	0.906	0.749	1
Dstn	0.434745	-0.122101	0.974	0.876	1
Gm9493	0.684294	-0.122431	0.444	0.323	1
Arl1	0.00341932	-0.122525	0.995	0.934	1
Fmr1	0.568636	-0.122615	0.803	0.643	1
Birc2	0.610071	-0.12284	0.624	0.474	1
Mrpl18	0.00277329	-0.122873	0.946	0.85	1
Smad1	0.961164	-0.122879	0.549	0.418	1
Ankrd50	0.193378	-0.123041	0.305	0.28	1
Ppp1r11	0.0327605	-0.123115	0.897	0.724	1
Cdc37l1	0.608442	-0.123148	0.54	0.411	1
BC005561	0.323255	-0.123156	0.746	0.576	1
Zfp518b	0.222057	-0.123188	0.249	0.231	1
Chd6	0.284781	-0.123311	0.829	0.645	1
Ube2e1	0.0682534	-0.123524	0.836	0.664	1
Set	2.97725e-05	-0.123665	0.998	0.992	0.631921
Esf1	0.0927335	-0.123667	0.857	0.717	1
Gtf2ird1	0.42912	-0.123815	0.493	0.386	1
Uqcrq	0.00299798	-0.123921	0.993	0.935	1
Bcas2	0.000495799	-0.124103	0.984	0.922	1
Dnase2a	0.0141513	-0.12428	0.164	0.192	1
Rps15a	1.42231e-13	-0.124327	0.998	0.999	3.01886e-09
Map1b	0.105058	-0.124344	0.911	0.689	1
Rnf24	0.331819	-0.124417	0.275	0.244	1
Efna2	0.286968	-0.124422	0.671	0.512	1
Dhfr	0.11023	-0.124681	0.265	0.266	1
Fndc3b	0.179435	-0.124691	0.812	0.652	1
Trp53	0.103163	-0.124978	0.754	0.62	1
Prmt1	0.00140845	-0.12498	0.984	0.94	1
Spint2	0.0404323	-0.125217	0.136	0.158	1
Cnksr2	3.05372e-07	-0.125343	0.042	0.124	0.00648153
Lsm12	0.00929771	-0.125446	0.923	0.782	1
Fgf18	0.280329	-0.125451	0.329	0.26	1
Thoc7	0.00602653	-0.125517	0.925	0.831	1
Samd4	0.391316	-0.1256	0.613	0.504	1
Ivns1abp	0.521953	-0.125887	0.554	0.435	1
Atp5f1	1.06911e-05	-0.125909	0.998	0.992	0.226919
Angel2	0.582984	-0.126493	0.528	0.411	1
Tbca	0.00224845	-0.126502	0.988	0.954	1
Hbb-bt	0.722727	-0.126728	0.357	0.298	1
Pfdn1	0.0102987	-0.126884	0.981	0.897	1
Polr2e	0.00298178	-0.126986	0.939	0.85	1
Dynll1	0.00026696	-0.127059	0.995	0.997	1
Scarf2	0.513094	-0.127086	0.596	0.469	1
Cbx3	0.00845515	-0.127137	0.986	0.942	1
Rbm46	0.315453	-0.127383	0.268	0.247	1
Luc7l2	0.00116068	-0.127452	1	0.962	1
Fam122b	0.0903355	-0.127537	0.178	0.188	1
Bri3bp	0.106525	-0.12758	0.477	0.406	1
Thbs2	0.200678	-0.127945	0.286	0.285	1
Parp8	0.137332	-0.128032	0.225	0.219	1
Ccdc58	0.345806	-0.128101	0.678	0.513	1
Zbtb20	0.808872	-0.128175	0.594	0.469	1
Gm16183	0.000427851	-0.128194	0.082	0.135	1
Snrpb	0.000672445	-0.128205	0.981	0.954	1
Gjc1	0.053398	-0.128336	0.805	0.656	1
Pitpnc1	0.0518762	-0.12875	0.585	0.503	1
Ubn2	0.181353	-0.128784	0.707	0.564	1
Tln2	0.218039	-0.128895	0.735	0.592	1
mt-Atp6	3.68531e-14	-0.129115	1	1	7.82208e-10
Zbtb12	0.684261	-0.129182	0.531	0.405	1
Mrpl41	0.0129623	-0.129272	0.847	0.703	1
Mettl1	0.108434	-0.129286	0.838	0.659	1
Neo1	0.23119	-0.129455	0.638	0.516	1
Krit1	0.0309143	-0.129505	0.812	0.662	1
S100b	0.103617	-0.129642	0.235	0.175	1
Igbp1	0.126732	-0.129661	0.732	0.576	1
Abcf1	0.00460776	-0.130031	0.885	0.737	1
Rps3a1	1.17619e-14	-0.130374	0.998	0.999	2.49647e-10
Acaca	0.497658	-0.130405	0.467	0.367	1
Mafb	0.00384825	-0.130501	0.563	0.397	1
Timm10	0.268385	-0.130528	0.629	0.483	1
Lrrtm1	1.34522e-05	-0.130556	0.061	0.13	0.285523
Vezf1	0.216655	-0.130712	0.697	0.545	1
Arpc5l	0.0101651	-0.130951	0.873	0.689	1
Rps12-ps3	0.0303595	-0.130985	0.866	0.703	1
Ddx42	0.00786273	-0.130987	0.908	0.759	1
Golgb1	0.00213244	-0.131059	0.967	0.867	1
Cdc123	0.0168003	-0.131148	0.89	0.736	1
Fam104a	0.0077436	-0.131151	0.953	0.843	1
Nans	0.190164	-0.131355	0.721	0.571	1
Atp5h	7.88505e-07	-0.131454	0.993	0.995	0.016736
Nbea	0.542778	-0.131534	0.554	0.441	1
Rab11fip2	0.306882	-0.13158	0.702	0.553	1
Rtkn	0.408529	-0.13162	0.275	0.241	1
Ncbp1	0.49527	-0.131722	0.5	0.393	1
Tanc2	0.150381	-0.131872	0.549	0.453	1
Avpi1	0.252126	-0.131872	0.308	0.27	1
Rfc3	0.279532	-0.131986	0.685	0.525	1
Pabpc4l	0.183282	-0.13222	0.603	0.487	1
Ndufa12	0.00630824	-0.132226	0.977	0.881	1
Gpatch4	0.348622	-0.132491	0.397	0.338	1
Tiam1	0.143368	-0.132508	0.242	0.233	1
Ccdc106	0.115126	-0.132574	0.333	0.307	1
Tmem108	0.280241	-0.132578	0.185	0.187	1
Nucks1	0.00189574	-0.132653	0.986	0.936	1
Rad21	0.390867	-0.132706	0.73	0.567	1
Tceal8	0.000428792	-0.132782	0.986	0.898	1
Trappc4	0.000765264	-0.13292	0.915	0.791	1
Pdgfrl	0.00441443	-0.133115	0.169	0.209	1
Gt(ROSA)26Sor	0.621894	-0.133372	0.479	0.375	1
Map3k4	0.217506	-0.133496	0.432	0.359	1
2024-09-11	0.039647	-0.133562	0.946	0.867	1
Kdm6b	0.111288	-0.133679	0.796	0.645	1
Nedd4l	0.00124563	-0.133791	0.162	0.205	1
Snrnp27	0.00824022	-0.133862	0.901	0.768	1
Trmt13	0.336431	-0.134058	0.458	0.377	1
Tnrc6a	0.0308902	-0.134239	0.852	0.701	1
Tmem121	0.0960379	-0.134281	0.305	0.288	1
Rnps1	0.0136974	-0.134299	0.885	0.757	1
Spcs2	0.000333262	-0.134434	0.991	0.96	1
Tecr	0.00550846	-0.134445	0.988	0.925	1
Dnajc2	0.0267062	-0.134825	0.714	0.601	1
Cetn2	0.146078	-0.135179	0.7	0.544	1
Ski	0.119199	-0.135199	0.838	0.663	1
Lsm8	0.00953168	-0.135227	0.911	0.749	1
Cttnbp2	0.216304	-0.135315	0.167	0.17	1
Kcnq1ot1	1.3266e-07	-0.13538	0.979	0.965	0.00281571
mt-Nd2	5.39658e-08	-0.135421	0.998	1	0.00114542
Ufc1	0.00393027	-0.135426	0.977	0.86	1
Cplx2	0.000858083	-0.135466	0.113	0.16	1
0610012G03Rik	0.00113733	-0.135701	0.969	0.887	1
Trim2	0.0578393	-0.135779	0.275	0.271	1
Copb2	0.000647741	-0.135817	0.977	0.915	1
Trib2	0.76985	-0.135878	0.448	0.377	1
Mphosph10	0.186448	-0.135953	0.627	0.501	1
Igfbp6	3.2409e-05	-0.135956	0.054	0.117	0.687882
Slc25a1	0.342487	-0.136201	0.505	0.41	1
Rps24	2.38554e-17	-0.13629	1	1	5.0633e-13
Pmepa1	0.0383467	-0.136311	0.819	0.735	1
Svbp	0.00459366	-0.136367	0.972	0.934	1
2610037D02Rik	0.145671	-0.136789	0.354	0.32	1
Sbk1	0.0393441	-0.136811	0.263	0.264	1
Pkig	0.461265	-0.136936	0.692	0.518	1
Hoxb7	2.02489e-13	-0.136976	0	0.114	4.29783e-09
Ebpl	0.0749816	-0.1371	0.8	0.642	1
Psmd12	0.00670138	-0.137271	0.939	0.796	1
Slc35e3	0.0171179	-0.137363	0.162	0.185	1
Pnn	0.00371337	-0.137805	0.955	0.857	1
Dhx36	0.000423185	-0.137816	0.948	0.847	1
Siva1	0.00169064	-0.137882	0.969	0.888	1
G3bp2	0.00261971	-0.137948	0.93	0.791	1
Col6a1	0.00502136	-0.137964	0.918	0.848	1
Adh5	0.00203426	-0.138207	0.955	0.824	1
Gga2	0.0365629	-0.138357	0.754	0.598	1
Slc16a2	0.255675	-0.138377	0.406	0.362	1
1110008P14Rik	0.121738	-0.138377	0.646	0.511	1
Fyn	0.0989928	-0.13899	0.634	0.542	1
Exosc4	0.0708207	-0.139032	0.763	0.585	1
Lsm1	0.00316027	-0.139175	0.854	0.703	1
Trappc5	0.0902338	-0.139236	0.697	0.541	1
Rpp25l	0.0863608	-0.139371	0.735	0.573	1
Rpl7l1	0.0102386	-0.139413	0.826	0.67	1
Msh2	0.0633869	-0.139492	0.538	0.453	1
Ripk3	0.0082516	-0.139497	0.221	0.241	1
Prrx1	0.58156	-0.139735	0.904	0.763	1
Ly6e	0.537562	-0.139817	0.568	0.471	1
Srsf11	8.33052e-05	-0.139827	0.995	0.94	1
Ilf2	0.0141225	-0.139861	0.92	0.779	1
Tmem100	0.568785	-0.139913	0.204	0.198	1
Rin2	0.0984209	-0.13992	0.333	0.306	1
1810011O10Rik	0.121231	-0.139989	0.308	0.292	1
Pde7a	0.299278	-0.140025	0.448	0.361	1
Rimklb	0.291046	-0.140316	0.373	0.315	1
Bbx	0.0730806	-0.140456	0.725	0.596	1
Brd3	0.00257625	-0.140577	0.955	0.841	1
Clic4	0.475627	-0.140587	0.648	0.509	1
Sestd1	0.548932	-0.140767	0.444	0.357	1
Banf1	0.00142081	-0.140845	0.977	0.872	1
Hcfc1r1	0.0512226	-0.140981	0.843	0.693	1
Eif4e	0.00899378	-0.141037	0.85	0.703	1
Lrrc17	0.482275	-0.141229	0.751	0.619	1
Deb1	0.163833	-0.141266	0.723	0.566	1
Fbxw7	0.434138	-0.14128	0.347	0.296	1
Cdc5l	0.00267276	-0.141474	0.901	0.804	1
Upp2	0.187683	-0.141817	0.401	0.338	1
Zcchc18	2.37026e-05	-0.141838	0.108	0.177	0.503088
Gcsh	0.0138426	-0.141849	0.779	0.629	1
Frmd6	0.176108	-0.142002	0.333	0.305	1
Sh3gl3	1.23125e-05	-0.142057	0.122	0.197	0.261333
Top1	6.37372e-05	-0.142284	1	0.987	1
Prrc2c	0.000761728	-0.142314	0.998	0.975	1
Mpc1	0.0154741	-0.142332	0.836	0.665	1
Fhl2	0.000358906	-0.142354	0.103	0.157	1
Mrps33	5.34504e-05	-0.142376	0.977	0.921	1
Bri3	3.12437e-05	-0.142377	0.984	0.964	0.663147
Hnrnpm	0.000214795	-0.142503	0.965	0.9	1
Dpy30	0.00354641	-0.14266	0.897	0.759	1
Mrpl43	0.00207926	-0.143109	0.92	0.755	1
Eif5b	0.000278367	-0.143113	0.977	0.95	1
Mrfap1	3.23409e-06	-0.143172	0.988	0.992	0.0686437
Cask	0.116509	-0.143583	0.54	0.439	1
Exoc3	0.00268663	-0.143875	0.862	0.709	1
Actl6a	0.0166374	-0.144051	0.77	0.609	1
Tmem238	5.37486e-06	-0.144296	0.096	0.17	0.114081
Pfdn2	3.89647e-05	-0.144329	0.986	0.905	0.827025
Gm26724	0.0556269	-0.144402	0.242	0.236	1
Esd	1.34549e-05	-0.144475	0.986	0.956	0.285581
1110038F14Rik	0.000633716	-0.144969	0.843	0.727	1
Rps13	8.11994e-16	-0.144991	0.998	0.999	1.72346e-11
Ldlrad3	0.116269	-0.145156	0.303	0.273	1
Rap2c	0.0382246	-0.145249	0.742	0.607	1
Hnrnpab	0.000189088	-0.145602	0.986	0.945	1
Tmem261	0.00190209	-0.14562	0.946	0.824	1
Gtpbp4	0.0248773	-0.145785	0.728	0.594	1
Irs1	0.00525183	-0.146161	0.202	0.229	1
Pdk1	0.157352	-0.146223	0.329	0.3	1
Mrps24	0.000267871	-0.146391	0.974	0.87	1
Ociad2	8.90456e-10	-0.146427	0.045	0.15	1.88999e-05
Eif3g	0.00087697	-0.14646	0.953	0.853	1
2024-03-05	0.00181005	-0.146835	0.878	0.735	1
Pcdh10	0.967785	-0.14685	0.268	0.236	1
Eif6	0.00390006	-0.146972	0.894	0.748	1
Nol11	0.0552137	-0.147206	0.707	0.557	1
Pogk	0.18535	-0.147295	0.441	0.364	1
Med21	0.000536682	-0.147467	0.906	0.748	1
Smc6	0.00744245	-0.147576	0.911	0.787	1
Tmem57	0.0284567	-0.147939	0.779	0.613	1
Zfp329	0.0509073	-0.147969	0.636	0.501	1
Pax1	0.0190273	-0.147972	0.106	0.134	1
Ube2i	5.24196e-05	-0.148214	0.988	0.941	1
Ttc14	0.000360378	-0.148402	0.878	0.723	1
Erbb2ip	0.0248333	-0.148587	0.815	0.672	1
Eef1d	3.23641e-06	-0.148798	0.993	0.977	0.0686929
Srpk2	0.0055469	-0.148872	0.822	0.676	1
Ndufb5	1.16162e-06	-0.148919	0.995	0.978	0.0246554
Col8a2	0.555805	-0.148926	0.425	0.361	1
Creb5	0.531952	-0.148989	0.798	0.634	1
Arl6ip4	0.00767245	-0.149016	0.739	0.61	1
Gpr27	0.366408	-0.149236	0.369	0.316	1
Pinx1	0.209762	-0.149446	0.399	0.34	1
Rbm26	0.00528194	-0.149546	0.897	0.765	1
Exosc8	0.0193963	-0.149621	0.653	0.526	1
Mrpl21	0.000242461	-0.149749	0.932	0.823	1
Phf6	0.0187944	-0.149842	0.62	0.513	1
Pfkl	0.927728	-0.149879	0.62	0.443	1
Bcl7a	0.133803	-0.149993	0.373	0.336	1
Rpl13	7.36464e-18	-0.150014	0.998	0.999	1.56315e-13
Nefl	0.0180509	-0.150146	0.183	0.223	1
Pgls	8.02238e-05	-0.150436	0.984	0.939	1
Peli1	0.147602	-0.150896	0.568	0.448	1
Mrps14	0.000208937	-0.151074	0.969	0.866	1
Shisa2	1.05243e-06	-0.151098	0.075	0.159	0.0223379
Swi5	2.47397e-06	-0.151651	0.995	0.967	0.0525101
Pard6g	0.148594	-0.151775	0.526	0.425	1
Ssr2	0.000126412	-0.151851	0.993	0.971	1
Zfp644	0.000218062	-0.151877	0.908	0.819	1
Rps10	2.56578e-18	-0.151948	1	1	5.44586e-14
Rps20	3.18671e-20	-0.152069	1	0.999	6.7638e-16
H2afv	3.40653e-06	-0.152105	0.993	0.991	0.0723035
P4ha3	0.236536	-0.152284	0.378	0.33	1
Rbms3	0.0155186	-0.152335	0.932	0.825	1
Psd3	0.00894729	-0.152388	0.256	0.268	1
Stc1	7.20222e-06	-0.15258	0.077	0.149	0.152867
Dusp7	0.203165	-0.152671	0.502	0.41	1
Dynlrb1	1.10447e-05	-0.153206	0.993	0.943	0.234424
Psma1	0.000112551	-0.153218	0.944	0.816	1
Tpm4	0.00424047	-0.153284	0.967	0.903	1
Txnl1	3.46341e-06	-0.153298	0.984	0.921	0.0735108
Timm13	9.29205e-06	-0.153454	0.991	0.951	0.197224
Gnaq	0.00974791	-0.153771	0.723	0.6	1
Rbm28	0.0123153	-0.153874	0.808	0.658	1
9130401M01Rik	0.039364	-0.154138	0.643	0.514	1
Abhd17b	0.196185	-0.154157	0.432	0.354	1
Krtcap2	1.80716e-05	-0.154506	0.993	0.982	0.383569
Dcun1d5	0.00106337	-0.154507	0.925	0.78	1
Psma2	6.16392e-06	-0.154643	0.986	0.96	0.130829
Atpif1	9.37293e-09	-0.154739	0.998	0.994	0.000198941
Vcan	6.12877e-06	-0.155165	0.927	0.902	0.130083
Psmb3	4.75208e-05	-0.155238	0.967	0.922	1
Phf5a	9.82197e-05	-0.155439	0.934	0.838	1
Mospd1	0.166418	-0.155478	0.357	0.313	1
Dnajc9	0.0128587	-0.155602	0.683	0.584	1
Znhit1	0.0199926	-0.155695	0.789	0.641	1
Sf3b5	0.0876322	-0.155733	0.984	0.922	1
Gulp1	0.0609854	-0.155755	0.465	0.403	1
Nrd1	0.00357088	-0.155858	0.831	0.693	1
G0s2	0.781941	-0.156091	0.509	0.399	1
2410018L13Rik	0.00320215	-0.156191	0.275	0.292	1
Irf6	2.49226e-09	-0.157319	0.047	0.147	5.28982e-05
Sh3bgrl	0.000714086	-0.157942	0.92	0.819	1
Upf3b	0.167951	-0.15821	0.397	0.349	1
Pum1	0.000520995	-0.158625	0.927	0.804	1
Hmgb1	1.06697e-08	-0.159344	0.998	0.999	0.000226465
Fam69b	0.032484	-0.159405	0.577	0.476	1
Utp3	0.000247378	-0.159438	0.866	0.744	1
Gbf1	0.0319648	-0.159453	0.692	0.553	1
Brk1	2.92505e-06	-0.160165	0.979	0.938	0.0620841
Hoxd8	5.98865e-14	-0.160228	0.002	0.123	1.27109e-09
Aprt	1.51877e-05	-0.16033	0.977	0.955	0.322359
Me1	0.0638078	-0.160388	0.465	0.418	1
Flywch2	0.047077	-0.160397	0.577	0.467	1
Txnrd1	0.02898	-0.160573	0.77	0.64	1
Arhgef26	0.000173484	-0.160579	0.096	0.156	1
Usp3	0.0741378	-0.160741	0.613	0.492	1
Cfdp1	1.91258e-07	-0.1612	0.986	0.956	0.00405946
Rbm17	0.000132646	-0.161663	0.911	0.761	1
Rbfox2	3.46771e-05	-0.162004	0.969	0.888	0.736021
Rpl11	1.00077e-19	-0.162335	1	1	2.12414e-15
Bptf	0.000467555	-0.162385	0.958	0.836	1
Magoh	1.30762e-05	-0.162436	0.955	0.863	0.277543
Sec31a	0.000826509	-0.162516	0.93	0.82	1
Cdv3	0.00045585	-0.162594	0.979	0.921	1
Rab34	0.00213459	-0.162745	0.892	0.738	1
Alkbh1	0.00649484	-0.162949	0.732	0.61	1
Rab2a	3.73508e-07	-0.163533	0.993	0.957	0.0079277
Atg5	0.020192	-0.163581	0.549	0.446	1
Drap1	9.73529e-07	-0.163595	0.986	0.936	0.0206631
Pik3r3	0.000910835	-0.163605	0.204	0.241	1
Mrpl42	0.000108363	-0.163658	0.939	0.848	1
Rpl23	2.61056e-21	-0.164049	1	0.999	5.54092e-17
Acp1	4.83657e-05	-0.164212	0.951	0.856	1
Usp46	0.182504	-0.164231	0.73	0.548	1
Hnrnph1	1.37278e-05	-0.164637	0.979	0.92	0.291372
Marcksl1	3.19241e-07	-0.164836	0.993	0.98	0.00677588
Smarcd1	0.02533	-0.164887	0.73	0.581	1
Nme4	0.00195834	-0.164915	0.739	0.627	1
Arhgap20	0.32288	-0.164951	0.308	0.285	1
Nfkbia	0.101852	-0.164966	0.617	0.503	1
Fzd9	3.99306e-13	-0.164986	0.005	0.12	8.47528e-09
Rps17	4.08351e-18	-0.165161	1	0.999	8.66726e-14
Ntng1	0.0507646	-0.165558	0.216	0.23	1
Piezo2	0.0174524	-0.165567	0.638	0.591	1
Calm2	8.10127e-06	-0.165569	0.993	0.975	0.171949
Snrpd2	2.99191e-08	-0.165738	0.995	0.989	0.000635033
Bet1	0.00129405	-0.166151	0.836	0.671	1
Lamtor5	1.99964e-05	-0.166176	0.918	0.822	0.424423
Scand1	1.26039e-06	-0.166369	0.988	0.963	0.0267518
Sgcd	0.000880526	-0.166378	0.176	0.22	1
Six4	0.0118846	-0.166416	0.188	0.208	1
Psma3	2.37646e-07	-0.166593	0.993	0.971	0.00504404
Papss1	0.00166923	-0.16661	0.913	0.769	1
Fam212a	0.395244	-0.166729	0.589	0.449	1
Eif2s2	1.81666e-06	-0.166785	0.995	0.981	0.0385586
Arl4c	5.72734e-05	-0.166874	0.122	0.184	1
Eif1b	4.1461e-06	-0.167134	0.977	0.912	0.088001
Rsl1d1	0.000240513	-0.16763	0.93	0.832	1
Psmb5	1.15838e-06	-0.167843	0.986	0.949	0.0245867
Cdyl	0.0702619	-0.167855	0.474	0.395	1
Rbpj	0.0117701	-0.167871	0.81	0.67	1
mt-Co3	3.2595e-25	-0.167905	1	1	6.9183e-21
Thsd4	0.000145329	-0.168053	0.141	0.197	1
Tigd2	0.0350708	-0.168172	0.549	0.453	1
Nfia	0.00138689	-0.168204	0.979	0.922	1
Mak16	0.0176138	-0.168367	0.58	0.483	1
Nap1l1	9.3738e-08	-0.168383	0.998	0.991	0.00198959
Tox3	0.0240689	-0.168925	0.23	0.25	1
Ttc3	9.98302e-08	-0.168966	1	0.986	0.0021189
Slitrk6	0.000240764	-0.168989	0.077	0.134	1
Tmod2	0.204746	-0.169266	0.268	0.245	1
Ndufb9	1.82283e-09	-0.169481	0.991	0.982	3.86897e-05
Dnm3os	6.80143e-06	-0.169515	0.831	0.798	0.14436
Mettl23	0.000291857	-0.169534	0.901	0.755	1
Gapdh	7.04196e-08	-0.169555	0.995	0.995	0.00149466
Tmem208	0.000275853	-0.169701	0.901	0.767	1
Slc6a6	0.0919452	-0.169707	0.305	0.285	1
Swap70	0.032479	-0.170121	0.305	0.29	1
Ptx3	0.019118	-0.170265	0.3	0.323	1
Chsy1	0.0372849	-0.170371	0.678	0.552	1
Ppib	5.13602e-13	-0.170393	0.995	0.999	1.09012e-08
Lsm4	9.2855e-05	-0.170643	0.939	0.868	1
Agpat4	0.0108583	-0.171545	0.498	0.441	1
Tead2	0.000390392	-0.172013	0.885	0.753	1
Gtf3c6	0.000296812	-0.172017	0.765	0.652	1
Yif1b	0.00309782	-0.172184	0.803	0.677	1
Ywhaq	1.58904e-07	-0.172332	0.998	0.979	0.00337273
[truncated: 585 more rows]
